# Supplementary material for: Quantitative in vivo phosphoproteomics reveals reversible signaling processes during nitrogen starvation and recovery in the biofuel model organism Chlamydomonas reinhardtii
Source: Biotechnol Biofuels. 2017 Nov 28;10:280. doi: 10.1186/s13068-017-0949-z (PMC5704542; doi:10.1186/s13068-017-0949-z)
Supplement: Supplementary file 2 — Additional file 2: Table S1. List of the 1227 quantified phosphopeptides in the whole cell for each samples. Phosphopeptides abundance was quantified based on MS1 intensity in Maxquant (see “Methods”). Data were log2 transformed and a Zero-mean normalization was applied. Percentage of coverage and number of unique peptides used for identification and score are indicated. MapMan bins were manually curated. Table S2. List of the 470 phosphopeptides significantly changed in the one-way ANOVA (p-value < 0.05). The mean abundance ± SD for each sampling time are indicated. Table S3. List of the 125 proteins identified in both proteomics and phosphoproteomics approach. For each protein the corresponding phosphopeptide(s) were added (total of 276 phosphopeptides) and coefficients of correlation were calculated. Proteomics data were zero-mean normalized. Table S4. PCA variable loadings of the phosphopeptides dataset. Table S5. Dataset for the Hierarchical clustering, based on the Mapman bin Table S6. sPLS analysis correlations of the integrated dataset employing phosphopeptides as predictive variables and physiological measurements as responsive variables. Table S7. Extraction of the network characteristics from STRING database (https://string-db.org/). Table S8. sPLS analysis correlations of the integrated dataset employing Eukaryotic phosphorylations sites as predictive variables and proteomics [7] data measurements as responsive variables. Table S9. list of protein sequences used for STRING analysis in Fig. 5a. [file 13068_2017_949_MOESM2_ESM.xlsx]

## Sheet: table S1-Full dataset
Unique identifier	IDENTIFIER	BINCODE	NAME	DESCRIPTION	Intensity 0H-N1	Intensity 0H-N3	Intensity 0H-N4	Intensity 5H-N2	Intensity 5H-N3	Intensity 5H-N4	Intensity 24H-N2	Intensity 24H-N3	Intensity 24H-N4	Intensity 72H-N1	Intensity 72H-N2	Intensity 72H-N3	Intensity 77H-N2	Intensity 77H-N3	Intensity 77H-N4	Intensity 96H-N1	Intensity 96H-N3	Intensity 96H-N4	Amino acid	Charge	Multiplicity	Localization prob	PEP	Score	Delta score	Score for localization	Mass error [ppm]	Intensity	Position	Score diff	Proteins	Positions within proteins	Leading proteins	Protein	Sequence window	Fasta headers	Modification window	Phospho (STY) Probabilities	Phospho (STY) Score diffs	id	MS/MS IDs
UID8065	Cre02.g109550.t1.2	13.1.3.6.1.1	amino acid metabolism.synthesis.aspartate family.misc.homoserine.aspartate kinase	(chl4|519187 : 668.0) no description available & (at4g19710 : 366.0) Encodes a bifunctional aspartate kinase/homoserine dehydrogenase. These two activities catalyze the first and the third steps toward the synthesis of the essential amino acids threonine, isoleucine and methionine.; aspartate kinase-homoserine dehydrogenase ii (AK-HSDH II); FUNCTIONS IN: homoserine dehydrogenase activity, asparta…	-1.00039	2.55959	-0.76209	-1.95072	-1.53535	4.09834	-2.01362	-0.686599	4.1833	3.1805	3.19008	3.88392	4.41198	-2.38494	-0.628893	-2.08589	4.2847	2.44176	S	3	___3	0.996489	0.00927601	44.304	13.944	44.304	-1.529	64236000	174	24.362	Cre02.g109550.t1.2|pacid=30785805|transcript=Cre02.g109550.t1.2	174	Cre02.g109550.t1.2|pacid=30785805|transcript=Cre02.g109550.t1.2	Cre02.g109550.t1.2|pacid=30785805|transcript=Cre02.g109550.t1.2	RFMYEATVGAGLPIISTLHGLLETGDKIIKI	>Cre02.g109550.t1.2|pacid=30785805|transcript=Cre02.g109550.t1.2 locus=Cre02.g109550 ID=Cre02.g109550.t1.2.v5.5 annot-version=v5.5	X;X;Oxidation (M);Phospho (STY);X;X;X;X;X;X;X;X;X;X;X;Phospho (STY);Phospho (STY);X;X;X;X;X;X;Phospho (STY);X;X;X;X;X;X;X	RRFMY(0.981)EAT(0.041)VGAGLPIIS(0.996)T(0.982)LHGLLET(1)GDK	RRFMY(16.98)EAT(-16.98)VGAGLPIIS(24.36)T(17.21)LHGLLET(34.58)GDK	450	15987
UID3707	Cre17.g705700.t1.2	13.1.2.2.1	amino acid metabolism.synthesis.glutamate family.proline.delta 1-pyrroline-5-carboxylate synthetase	(chl4|517197 : 706.0) no description available & (gnl|cdd|81584 : 377.0) no description available & (gnl|cdd|36369 : 215.0) no description available & (loc_os01g62900.1 : 126.0) no description available & (o04226|p5cs_orysa : 123.0) Delta 1-pyrroline-5-carboxylate synthetase (P5CS) [Includes: Glutamate 5-kinase (EC 2.7.2.11) (Gamma-glutamyl kinase) (GK); Gamma-glutamyl phosphate reductase (GPR) (…	-1.4186	-1.92853	0.210991	-0.833092	0.813638	-1.62561	0.956657	-0.189497	1.06814	-0.932163	-2.56934	-1.52889	-2.79653	-1.90969	-2.38436	2.16066	4.14271	3.80906	T	2	___1	0.987642	6.45101e-38	143.23	107.57	143.23	-0.28147	24081000	708	19.0265	Cre17.g705700.t1.2|pacid=30782841|transcript=Cre17.g705700.t1.2	708	Cre17.g705700.t1.2|pacid=30782841|transcript=Cre17.g705700.t1.2	Cre17.g705700.t1.2|pacid=30782841|transcript=Cre17.g705700.t1.2	PDVEEGGGGLLERAATTEGGVAVPVAELAKK	>Cre17.g705700.t1.2|pacid=30782841|transcript=Cre17.g705700.t1.2 locus=Cre17.g705700 ID=Cre17.g705700.t1.2.v5.5 annot-version=v5.5	X;X;X;X;X;X;X;X;X;X;X;X;X;X;X;Phospho (STY);X;X;X;X;X;X;X;X;X;X;X;X;X;X;X	AAT(0.988)T(0.012)EGGVAVPVAELAK	AAT(19.03)T(-19.03)EGGVAVPVAELAK	3706	945;946
UID1777	Cre09.g410650.t2.1	13.1.7.1	amino acid metabolism.synthesis.histidine.ATP phosphoribosyl transferase	(chl4|526306 : 450.0) no description available & (at1g09795 : 226.0) ATP phosphoribosyl transferase, catalyses first step of histidine biosynthesis; ATP phosphoribosyl transferase 2 (ATP-PRT2); FUNCTIONS IN: ATP phosphoribosyltransferase activity; INVOLVED IN: histidine biosynthetic process; LOCATED IN: chloroplast; EXPRESSED IN: 24 plant structures; EXPRESSED DURING: 14 growth stages; CONTAINS I…	2.30559	-2.08884	2.09298	1.56682	2.91822	2.16357	1.60971	1.54402	1.78028	1.01896	1.80424	-1.83909	-2.09028	-1.03291	-2.73585	1.58774	2.79411	1.29491	S	3	___1	1	1.81187e-42	129.5	88.778	85.046	-0.5022	76950000	57	67.625	Cre09.g410650.t2.1|pacid=30780551|transcript=Cre09.g410650.t2.1;Cre09.g410650.t1.2|pacid=30780550|transcript=Cre09.g410650.t1.2	57;57	Cre09.g410650.t2.1|pacid=30780551|transcript=Cre09.g410650.t2.1	Cre09.g410650.t2.1|pacid=30780551|transcript=Cre09.g410650.t2.1	RRPEDEAMGGKLLMNSMEDEAASAGAVTKPY	>Cre09.g410650.t2.1|pacid=30780551|transcript=Cre09.g410650.t2.1 locus=Cre09.g410650 ID=Cre09.g410650.t2.1.v5.5 annot-version=v5.5;>Cre09.g410650.t1.2|pacid=30780550|transcript=Cre09.g410650.t1.2 locus=Cre09.g410650 ID=Cre09.g410650.t1.2.v5.5 annot-version	X;X;X;X;X;X;X;X;X;X;X;X;X;Oxidation (M);X;Phospho (STY);Oxidation (M);X;X;X;X;X;X;X;X;X;X;X;X;X;X	LLMNS(1)MEDEAASAGAVTKPYR	LLMNS(67.63)MEDEAAS(-67.63)AGAVT(-69.03)KPY(-73.39)R	1776	12359;12360;12361;12362;12363;12364;12365;12366;12367;12368;12369;12370;12371;12372;12373;12374;12375
UID1475	Cre07.g344400.t1.2	13.1.5.1.1	amino acid metabolism.synthesis.serine-glycine-cysteine group.serine.phosphoglycerate dehydrogenase	(chl4|524862 : 981.0) no description available & (gnl|cdd|84741 : 204.0) no description available & (gnl|cdd|35291 : 163.0) no description available & (loc_os04g55720.1 : 109.0) no description available & (at1g17745 : 106.0) encodes a 3-Phosphoglycerate dehydrogenase; D-3-phosphoglycerate dehydrogenase; CONTAINS InterPro DOMAIN/s: D-3-phosphoglycerate dehydrogenase (InterPro:IPR006236), D-isomer …	0.0318538	-1.93046	-0.256649	-1.12465	-1.52377	0.336128	1.955	-2.04325	1.04998	2.61552	2.59694	-1.13984	3.64764	-2.85132	-1.83407	-2.93059	0.517446	0.445009	S	3	___1	0.999931	0.00977263	56.488	24.811	56.488	-0.13876	20692000	117	41.8027	Cre07.g344400.t1.2|pacid=30774785|transcript=Cre07.g344400.t1.2;Cre07.g344550.t1.2|pacid=30774422|transcript=Cre07.g344550.t1.2	117;122	Cre07.g344400.t1.2|pacid=30774785|transcript=Cre07.g344400.t1.2	Cre07.g344400.t1.2|pacid=30774785|transcript=Cre07.g344400.t1.2	AGKYVVSGDDAKLPASPMAIMLRSHQLKQEE	>Cre07.g344400.t1.2|pacid=30774785|transcript=Cre07.g344400.t1.2 locus=Cre07.g344400 ID=Cre07.g344400.t1.2.v5.5 annot-version=v5.5;>Cre07.g344550.t1.2|pacid=30774422|transcript=Cre07.g344550.t1.2 locus=Cre07.g344550 ID=Cre07.g344550.t1.2.v5.5 annot-version	X;X;X;X;X;X;X;X;X;X;X;X;X;X;X;Phospho (STY);X;Oxidation (M);X;X;Oxidation (M);X;X;X;X;X;X;X;X;X;X	YVVSGDDAKLPAS(1)PMAIMLR	Y(-54.65)VVS(-41.8)GDDAKLPAS(41.8)PMAIMLR	1474	23124;23125
UID209	Cre01.g037400.t1.1	31.3.1	cell.cycle.peptidylprolyl isomerase	(chl4|511384 : 831.0) no description available & (gnl|cdd|29397 : 297.0) no description available & (loc_os02g02890.1 : 268.0) no description available & (p24525|cyph_brana : 261.0) Peptidyl-prolyl cis-trans isomerase (EC 5.2.1.8) (PPIase) (Rotamase) (Cyclophilin) (Cyclosporin A-binding protein) - Brassica napus (Rape) & (at2g21130 : 259.0) Cyclophilin-like peptidyl-prolyl cis-trans isomerase fam…	0.996412	-1.44611	2.06976	0.141988	-0.212997	0.429131	0.209608	-0.445559	1.05409	-0.260528	0.231469	-1.89058	-0.904945	-3.00543	-1.30803	0.895144	-0.698688	1.77293	S	2	___1	0.999999	0.00157891	88.637	66.011	71.376	-0.65484	32333000	373	62.4401	Cre01.g037400.t1.1|pacid=30789223|transcript=Cre01.g037400.t1.1	373	Cre01.g037400.t1.1|pacid=30789223|transcript=Cre01.g037400.t1.1	Cre01.g037400.t1.1|pacid=30789223|transcript=Cre01.g037400.t1.1	KQNQGAVIAEKKRQKSPGAEAAADDSASGQR	>Cre01.g037400.t1.1|pacid=30789223|transcript=Cre01.g037400.t1.1 locus=Cre01.g037400 ID=Cre01.g037400.t1.1.v5.5 annot-version=v5.5	X;X;X;X;X;X;X;X;X;X;X;X;X;X;X;Phospho (STY);X;X;X;X;X;X;X;X;X;X;X;X;X;X;X	S(1)PGAEAAADDSASGQR	S(62.44)PGAEAAADDS(-62.44)AS(-66.86)GQR	208	15135;15136;18528;18529;18530
UID4	Cre01.g002300.t1.2	31.3.1	cell.cycle.peptidylprolyl isomerase	(chl4|510648 : 322.0) no description available & (gnl|cdd|29397 : 298.0) no description available & (gnl|cdd|36083 : 254.0) no description available & (p21569|cyph_maize : 247.0) Peptidyl-prolyl cis-trans isomerase (EC 5.2.1.8) (PPIase) (Rotamase) (Cyclophilin) (Cyclosporin A-binding protein) - Zea mays (Maize) & (at2g21130 : 244.0) Cyclophilin-like peptidyl-prolyl cis-trans isomerase family prot…	0.421428	1.8876	-0.021836	-0.745858	0.50233	-0.0585417	-1.47492	0.632976	-1.57569	-1.62717	-2.42303	-2.04219	-0.0887179	-2.19724	-2.86958	-0.632419	-2.04304	-1.15013	S	2	___1	0.982983	0.00418464	86.777	58.839	86.777	-0.19747	8217100	154	18.9311	Cre01.g002300.t1.2|pacid=30788660|transcript=Cre01.g002300.t1.2	154	Cre01.g002300.t1.2|pacid=30788660|transcript=Cre01.g002300.t1.2	Cre01.g002300.t1.2|pacid=30788660|transcript=Cre01.g002300.t1.2	VCKGMDVVKKVEGYGSSSGKTRATIAIADCG	>Cre01.g002300.t1.2|pacid=30788660|transcript=Cre01.g002300.t1.2 locus=Cre01.g002300 ID=Cre01.g002300.t1.2.v5.5 annot-version=v5.5	X;X;X;X;X;X;X;X;X;X;X;X;X;X;X;Phospho (STY);X;X;X;X;X;X;X;X;X;X;X;X;X;X;X	KVEGYGS(0.983)S(0.013)S(0.004)GK	KVEGY(-46.9)GS(18.93)S(-18.93)S(-23.47)GK	3	11027;11028
UID5	Cre01.g002300.t1.2	31.3.1	cell.cycle.peptidylprolyl isomerase	(chl4|510648 : 322.0) no description available & (gnl|cdd|29397 : 298.0) no description available & (gnl|cdd|36083 : 254.0) no description available & (p21569|cyph_maize : 247.0) Peptidyl-prolyl cis-trans isomerase (EC 5.2.1.8) (PPIase) (Rotamase) (Cyclophilin) (Cyclosporin A-binding protein) - Zea mays (Maize) & (at2g21130 : 244.0) Cyclophilin-like peptidyl-prolyl cis-trans isomerase family prot…	2.43691	-1.26315	2.1157	0.898317	-2.03314	1.74305	1.20418	-2.34732	0.160493	0.367932	-0.711249	-1.82816	-1.28804	-2.17215	-1.79601	-1.7771	-1.36713	0.0321853	S	2	___1	0.750656	0.00013875	105.19	42.834	105.19	-0.054217	24433000	156	5.00756	Cre01.g002300.t1.2|pacid=30788660|transcript=Cre01.g002300.t1.2	156	Cre01.g002300.t1.2|pacid=30788660|transcript=Cre01.g002300.t1.2	Cre01.g002300.t1.2|pacid=30788660|transcript=Cre01.g002300.t1.2	KGMDVVKKVEGYGSSSGKTRATIAIADCGQL	>Cre01.g002300.t1.2|pacid=30788660|transcript=Cre01.g002300.t1.2 locus=Cre01.g002300 ID=Cre01.g002300.t1.2.v5.5 annot-version=v5.5	X;X;X;X;X;X;X;X;X;X;X;X;X;X;X;Phospho (STY);X;X;X;X;X;X;X;X;X;X;X;X;X;X;X	KVEGYGS(0.012)S(0.237)S(0.751)GK	KVEGY(-75.05)GS(-17.83)S(-5.01)S(5.01)GK	4	11030
UID2228	Cre12.g511600.t1.1	31.2	cell.division	(chl4|513091 : 1888.0) no description available & (gnl|cdd|38777 : 178.0) no description available & (gnl|cdd|85886 : 130.0) no description available & (ipr001194 : 70.6382) DENN domain & (at1g49040 : 67.8) Encodes soluble protein containing N-terminal DENN domain and eight C-terminal WD-40 repeats. Involved in cytokinesis of guard mother cells and leaf epidermal cells. The overall growth and dev…	3.13302	2.87099	2.53823	2.46348	3.17496	2.96725	1.73027	1.28451	2.05504	2.22498	2.01809	-1.11037	-2.25386	3.08271	2.80059	3.40452	3.55043	3.74452	S	2	___1	0.999896	0.00165114	105.03	66.023	84.365	0.18533	65745000	1281	39.8542	Cre12.g511600.t1.1|pacid=30793395|transcript=Cre12.g511600.t1.1	1281	Cre12.g511600.t1.1|pacid=30793395|transcript=Cre12.g511600.t1.1	Cre12.g511600.t1.1|pacid=30793395|transcript=Cre12.g511600.t1.1	ALHGGASPPRYPRTQSLDLPTRQAASSGTAG	>Cre12.g511600.t1.1|pacid=30793395|transcript=Cre12.g511600.t1.1 locus=Cre12.g511600 ID=Cre12.g511600.t1.1.v5.5 annot-version=v5.5	X;X;X;X;X;X;X;X;X;X;X;X;X;X;X;Phospho (STY);X;X;X;X;X;X;X;X;X;X;X;X;X;X;X	TQS(1)LDLPTR	T(-39.85)QS(39.85)LDLPT(-66.7)R	2227	20229;20230;20231;20232;20233;20234;20235;20236;20237
UID1364	Cre07.g325736.t1.1	31.1	cell.organisation	(chl4|520251 : 576.0) no description available & (at5g19940 : 87.0) Plastid-lipid associated protein PAP / fibrillin family protein; FUNCTIONS IN: structural molecule activity; INVOLVED IN: biological_process unknown; LOCATED IN: chloroplast envelope; EXPRESSED IN: 21 plant structures; EXPRESSED DURING: 13 growth stages; CONTAINS InterPro DOMAIN/s: Plastid lipid-associated protein/fibrillin (Inte…	-1.48551	1.28239	-1.44051	2.32528	2.04274	2.55416	1.85365	-1.4682	2.33623	2.57255	2.40373	-0.883128	-2.62684	-1.46275	2.02998	-0.205319	0.62176	1.14016	S	2	___1	0.999877	7.2795e-08	121.95	94.441	95.954	-0.11035	339730000	320	38.2506	Cre07.g325736.t1.1|pacid=30774660|transcript=Cre07.g325736.t1.1	320	Cre07.g325736.t1.1|pacid=30774660|transcript=Cre07.g325736.t1.1	Cre07.g325736.t1.1|pacid=30774660|transcript=Cre07.g325736.t1.1	QLNQRSGSAKVAVAPSRQGSTKVAVAPPSRP	>Cre07.g325736.t1.1|pacid=30774660|transcript=Cre07.g325736.t1.1 locus=Cre07.g325736 ID=Cre07.g325736.t1.1.v5.5 annot-version=v5.5	X;X;X;X;X;X;X;X;X;X;X;X;X;X;X;Phospho (STY);X;X;X;Phospho (STY);Phospho (STY);X;X;X;X;X;X;X;Phospho (STY);X;X	VAVAPS(1)RQGS(0.82)T(0.18)K	VAVAPS(38.25)RQGS(6.58)T(-6.58)K	1363	20885;20890;20892;20893;20894;20895;20899;20900;20901;20902;20903;20906
UID1367	Cre07.g325736.t1.1	31.1	cell.organisation	(chl4|520251 : 576.0) no description available & (at5g19940 : 87.0) Plastid-lipid associated protein PAP / fibrillin family protein; FUNCTIONS IN: structural molecule activity; INVOLVED IN: biological_process unknown; LOCATED IN: chloroplast envelope; EXPRESSED IN: 21 plant structures; EXPRESSED DURING: 13 growth stages; CONTAINS InterPro DOMAIN/s: Plastid lipid-associated protein/fibrillin (Inte…	4.76709	4.61983	3.89645	4.70198	4.89718	4.64582	4.0612	5.13528	4.98822	5.37444	5.35295	2.64584	3.23954	3.70325	4.27425	2.57789	2.57463	3.07837	S	3	___1	1	7.59364e-06	92.474	57.959	62.739	0.3393	2492900000	333	62.7394	Cre07.g325736.t1.1|pacid=30774660|transcript=Cre07.g325736.t1.1	333	Cre07.g325736.t1.1|pacid=30774660|transcript=Cre07.g325736.t1.1	Cre07.g325736.t1.1|pacid=30774660|transcript=Cre07.g325736.t1.1	APSRQGSTKVAVAPPSRPGSGKVAVAPAAPA	>Cre07.g325736.t1.1|pacid=30774660|transcript=Cre07.g325736.t1.1 locus=Cre07.g325736 ID=Cre07.g325736.t1.1.v5.5 annot-version=v5.5	X;X;Phospho (STY);X;X;X;Phospho (STY);Phospho (STY);X;X;X;X;X;X;X;Phospho (STY);X;X;X;Phospho (STY);X;X;X;X;X;X;X;X;X;X;X	VAVAPPS(1)RPGS(1)GKVAVAPAAPAR	VAVAPPS(62.74)RPGS(62.74)GKVAVAPAAPAR	1366	20851;20854;20855;20860;20865;20866;20867;20868;20869;20870;20871;20872;20873;20874;20878;20879;20880;20881;20882;20904;20905;20906
UID1368	Cre07.g325736.t1.1	31.1	cell.organisation	(chl4|520251 : 576.0) no description available & (at5g19940 : 87.0) Plastid-lipid associated protein PAP / fibrillin family protein; FUNCTIONS IN: structural molecule activity; INVOLVED IN: biological_process unknown; LOCATED IN: chloroplast envelope; EXPRESSED IN: 21 plant structures; EXPRESSED DURING: 13 growth stages; CONTAINS InterPro DOMAIN/s: Plastid lipid-associated protein/fibrillin (Inte…	8.14316	7.26193	-2.19938	7.71293	8.22747	8.36315	7.50769	8.06609	-1.61122	8.62574	-1.66027	5.35565	6.6017	7.13055	6.92103	5.74093	6.07646	6.70301	S	3	___1	1	1.0662e-10	122.16	76.725	62.739	0.3393	2340100000	337	62.7394	Cre07.g325736.t1.1|pacid=30774660|transcript=Cre07.g325736.t1.1	337	Cre07.g325736.t1.1|pacid=30774660|transcript=Cre07.g325736.t1.1	Cre07.g325736.t1.1|pacid=30774660|transcript=Cre07.g325736.t1.1	QGSTKVAVAPPSRPGSGKVAVAPAAPARSAS	>Cre07.g325736.t1.1|pacid=30774660|transcript=Cre07.g325736.t1.1 locus=Cre07.g325736 ID=Cre07.g325736.t1.1.v5.5 annot-version=v5.5	X;X;Phospho (STY);Phospho (STY);X;X;X;X;X;X;X;Phospho (STY);X;X;X;Phospho (STY);X;X;X;X;X;X;X;X;X;X;X;X;Phospho (STY);X;Phospho (STY)	VAVAPPS(1)RPGS(1)GKVAVAPAAPAR	VAVAPPS(62.74)RPGS(62.74)GKVAVAPAAPAR	1367	20847;20848;20849;20850;20852;20853;20856;20857;20858;20859;20861;20862;20863;20864;20865;20866;20867;20868;20869;20870;20871;20872;20873;20874;20875;20876;20877;20878;20879;20880;20881;20882;20906
UID1369	Cre07.g325736.t1.1	31.1	cell.organisation	(chl4|520251 : 576.0) no description available & (at5g19940 : 87.0) Plastid-lipid associated protein PAP / fibrillin family protein; FUNCTIONS IN: structural molecule activity; INVOLVED IN: biological_process unknown; LOCATED IN: chloroplast envelope; EXPRESSED IN: 21 plant structures; EXPRESSED DURING: 13 growth stages; CONTAINS InterPro DOMAIN/s: Plastid lipid-associated protein/fibrillin (Inte…	5.44203	5.14101	4.96944	4.97351	4.95462	5.39692	7.09313	5.51718	5.93043	5.4045	6.81532	4.48773	6.43208	7.13304	7.12694	4.98664	5.33458	-2.20191	S	2	___1	0.986185	7.2795e-08	121.95	94.441	89.311	-0.30735	786720000	324	18.5278	Cre07.g325736.t1.1|pacid=30774660|transcript=Cre07.g325736.t1.1	324	Cre07.g325736.t1.1|pacid=30774660|transcript=Cre07.g325736.t1.1	Cre07.g325736.t1.1|pacid=30774660|transcript=Cre07.g325736.t1.1	RSGSAKVAVAPSRQGSTKVAVAPPSRPGSGK	>Cre07.g325736.t1.1|pacid=30774660|transcript=Cre07.g325736.t1.1 locus=Cre07.g325736 ID=Cre07.g325736.t1.1.v5.5 annot-version=v5.5	X;X;X;Phospho (STY);X;X;X;X;X;X;X;Phospho (STY);X;X;X;Phospho (STY);Phospho (STY);X;X;X;X;X;X;X;Phospho (STY);X;X;X;Phospho (STY);X;X	VAVAPS(0.998)RQGS(0.986)T(0.016)K	VAVAPS(27.21)RQGS(18.53)T(-18.53)K	1368	20883;20884;20886;20887;20889;20891;20896;20897;20899;20900;20902;20903;20904;20905
UID1571	Cre08.g375150.t1.1	31.1	cell.organisation	(chl4|525541 : 661.0) no description available & (gnl|cdd|35742 : 148.0) no description available & (loc_os07g32790.1 : 79.0) no description available & (at3g04470 : 65.9) Ankyrin repeat family protein; FUNCTIONS IN: molecular_function unknown; INVOLVED IN: biological_process unknown; LOCATED IN: plasma membrane; EXPRESSED IN: 25 plant structures; EXPRESSED DURING: 15 growth stages; CONTAINS Inte…	-1.5193	-1.19768	0.150939	0.690789	0.658451	1.26908	-0.515223	0.389526	1.57435	1.01121	1.37127	-2.47335	-1.72871	-1.62895	-0.692517	-0.57757	1.35474	1.41427	S	2	___1	0.995017	1.92832e-07	81.489	38.28	81.489	-0.65664	16258000	634	24.3446	Cre08.g375150.t1.1|pacid=30774178|transcript=Cre08.g375150.t1.1	634	Cre08.g375150.t1.1|pacid=30774178|transcript=Cre08.g375150.t1.1	Cre08.g375150.t1.1|pacid=30774178|transcript=Cre08.g375150.t1.1	GDGDDEQAAAAAARRSGGGAGPGPGSSSSAA	>Cre08.g375150.t1.1|pacid=30774178|transcript=Cre08.g375150.t1.1 locus=Cre08.g375150 ID=Cre08.g375150.t1.1.v5.5 annot-version=v5.5	X;X;X;X;X;X;X;X;X;X;X;X;X;X;X;Phospho (STY);X;X;X;X;X;X;X;X;X;X;X;X;X;X;X	S(0.995)GGGAGPGPGS(0.004)S(0.001)SSAAAAAASTVGK	S(24.34)GGGAGPGPGS(-24.34)S(-29.29)S(-43.5)S(-39.64)AAAAAAS(-71.17)T(-73.48)VGK	1570	17493;17494
UID239	Cre01.g049650.t1.1	31.1	cell.organisation	(chl4|511652 : 724.0) no description available & (gnl|cdd|30083 : 107.0) no description available & (gnl|cdd|35460 : 85.1) no description available & (ipr001752 : 74.416695) Kinesin, motor domain & (at1g12430 : 60.1) Encodes the kinesin-like protein PAK has an Armadillo motif tail and is involved in guard cell development in Arabidopsis (from Genbank record AF159052).However, no defect in stomata…	-1.49224	-2.67532	-1.68978	-2.05643	-1.46011	-1.90002	-2.50915	-1.97351	-1.50773	-0.408656	-0.57394	-2.45945	-2.20687	-2.38807	-1.66174	-2.17834	-0.773717	-1.16461	S	2	___1	1	0.00466745	81.239	57.885	81.239	-0.165	3596100	2536	81.2391	Cre01.g049650.t1.1|pacid=30789661|transcript=Cre01.g049650.t1.1	2536	Cre01.g049650.t1.1|pacid=30789661|transcript=Cre01.g049650.t1.1	Cre01.g049650.t1.1|pacid=30789661|transcript=Cre01.g049650.t1.1	GGVGSPLKSPKDGGASPVLNRRGRSSNGGEG	>Cre01.g049650.t1.1|pacid=30789661|transcript=Cre01.g049650.t1.1 locus=Cre01.g049650 ID=Cre01.g049650.t1.1.v5.5 annot-version=v5.5	X;X;X;X;X;X;X;X;X;X;X;X;X;X;X;Phospho (STY);X;X;X;X;X;X;X;X;X;X;X;X;X;X;X	DGGAS(1)PVLNR	DGGAS(81.24)PVLNR	238	4774
UID2533	Cre13.g588600.t1.1	31.1	cell.organisation	(chl4|514717 : 984.0) no description available & (gnl|cdd|30083 : 346.0) no description available & (gnl|cdd|35461 : 301.0) no description available & (ipr001752 : 231.6448) Kinesin, motor domain & (at1g01950 : 206.0) Encodes a member of the armadillo/beta-catenin repeat kinesin motor family. Mutants have twisted roots due to abnormal cell file rotation; the phenotype is dependent on microtubules…	1.58199	1.27084	0.852259	-1.00743	-2.38431	-2.3868	2.61899	1.12465	1.74282	2.06783	-2.5752	1.51476	-2.40951	2.16845	-2.77088	0.562881	-0.96297	2.12828	S	2	___1	0.987445	1.03084e-36	144.4	113.33	136.43	-0.17027	31501000	1110	21.4389	Cre13.g588600.t1.1|pacid=30784693|transcript=Cre13.g588600.t1.1	1110	Cre13.g588600.t1.1|pacid=30784693|transcript=Cre13.g588600.t1.1	Cre13.g588600.t1.1|pacid=30784693|transcript=Cre13.g588600.t1.1	TSLGTAGAAGRDASLSPSAAAAADLMRRSRL	>Cre13.g588600.t1.1|pacid=30784693|transcript=Cre13.g588600.t1.1 locus=Cre13.g588600 ID=Cre13.g588600.t1.1.v5.5 annot-version=v5.5	X;X;X;X;X;X;X;X;X;X;X;X;X;X;X;Phospho (STY);X;X;X;X;X;X;X;X;X;Oxidation (M);X;X;X;X;X	DAS(0.005)LS(0.987)PS(0.007)AAAAADLMR	DAS(-22.57)LS(21.44)PS(-21.44)AAAAADLMR	2532	4634;4635;4636;4637;4638;4639;4640
UID3044	Cre17.g730950.t1.2	31.1	cell.organisation	(p46869|fla10_chlre : 1218.0) Kinesin-like protein FLA10 (Protein KHP1) - Chlamydomonas reinhardtii & (chl4|517742 : 1218.0) no description available & (gnl|cdd|30093 : 587.0) no description available & (gnl|cdd|39481 : 521.0) no description available & (ipr001752 : 300.60904) Kinesin, motor domain & (at3g17360 : 254.0) PHRAGMOPLAST ORIENTING KINESIN 1 is one of the two Arabidopsis homologs isola…	-0.172298	-0.943123	-0.838142	-1.41482	-0.966665	-1.49851	-0.974185	-0.383106	-0.0031022	1.38426	1.01649	-0.47955	-2.87416	-1.30154	-1.98154	-1.78771	-1.84816	-1.20962	S	2	___1	0.840028	0.000617899	74.793	32.476	65.905	-0.49134	8085100	401	7.91873	Cre17.g730950.t1.2|pacid=30782448|transcript=Cre17.g730950.t1.2	401	Cre17.g730950.t1.2|pacid=30782448|transcript=Cre17.g730950.t1.2	Cre17.g730950.t1.2|pacid=30782448|transcript=Cre17.g730950.t1.2	AAGGGGPITMPSGGGSPTQKIVERTEEVDPD	>Cre17.g730950.t1.2|pacid=30782448|transcript=Cre17.g730950.t1.2 locus=Cre17.g730950 ID=Cre17.g730950.t1.2.v5.5 annot-version=v5.5	X;X;X;X;X;X;X;X;X;Oxidation (M);X;X;X;X;X;Phospho (STY);X;X;X;X;X;X;X;X;X;X;X;X;X;X;X	AAGGGGPIT(0.001)MPS(0.136)GGGS(0.84)PT(0.024)QK	AAGGGGPIT(-30.71)MPS(-7.92)GGGS(7.92)PT(-15.51)QK	3043	415;416
UID3067	Cre17.g741350.t1.2	31.1	cell.organisation	(chl4|517971 : 1031.0) no description available & (ipr001752 : 224.12729) Kinesin, motor domain & (gnl|cdd|35463 : 157.0) no description available & (gnl|cdd|84623 : 152.0) no description available & (at3g10180 : 114.0) P-loop containing nucleoside triphosphate hydrolases superfamily protein; FUNCTIONS IN: microtubule motor activity, ATP binding; INVOLVED IN: microtubule-based movement; EXPRESSED…	-1.39262	-2.18268	-0.696464	-1.75635	-1.74775	-2.38035	-0.0960216	-0.0958934	0.232547	1.49775	1.6647	0.381447	2.85772	3.92717	2.53285	-2.63696	-1.93716	-1.50413	S	2	___1	0.951973	0.00487892	65.064	44.097	65.064	-0.48398	7768600	591	14.0626	Cre17.g741350.t1.2|pacid=30782011|transcript=Cre17.g741350.t1.2	591	Cre17.g741350.t1.2|pacid=30782011|transcript=Cre17.g741350.t1.2	Cre17.g741350.t1.2|pacid=30782011|transcript=Cre17.g741350.t1.2	SARSATVSGLGASAASPTASGRLRRSSAVDY	>Cre17.g741350.t1.2|pacid=30782011|transcript=Cre17.g741350.t1.2 locus=Cre17.g741350 ID=Cre17.g741350.t1.2.v5.5 annot-version=v5.5	X;X;X;X;X;X;X;X;X;X;X;X;X;X;X;Phospho (STY);X;X;X;X;X;X;X;X;X;X;X;X;X;X;X	SATVSGLGAS(0.01)AAS(0.952)PT(0.037)ASGR	S(-41.55)AT(-41.55)VS(-37.98)GLGAS(-19.82)AAS(14.06)PT(-14.06)AS(-33.11)GR	3066	16883
UID3441	Cre07.g325736.t1.1	31.1	cell.organisation	(chl4|520251 : 576.0) no description available & (at5g19940 : 87.0) Plastid-lipid associated protein PAP / fibrillin family protein; FUNCTIONS IN: structural molecule activity; INVOLVED IN: biological_process unknown; LOCATED IN: chloroplast envelope; EXPRESSED IN: 21 plant structures; EXPRESSED DURING: 13 growth stages; CONTAINS InterPro DOMAIN/s: Plastid lipid-associated protein/fibrillin (Inte…	5.86729	5.92721	5.98453	6.01621	6.6083	6.34692	5.87107	6.86693	7.05186	6.49176	6.92138	1.47111	5.29281	5.80785	-2.02197	5.54618	5.46618	6.04045	T	2	___1	0.999904	4.88249e-115	180.93	97.062	180.93	0.20943	784390000	296	40.1601	Cre07.g325736.t1.1|pacid=30774660|transcript=Cre07.g325736.t1.1	296	Cre07.g325736.t1.1|pacid=30774660|transcript=Cre07.g325736.t1.1	Cre07.g325736.t1.1|pacid=30774660|transcript=Cre07.g325736.t1.1	GAFGFGGGRKLESAATVAERQVRQQLNQRSG	>Cre07.g325736.t1.1|pacid=30774660|transcript=Cre07.g325736.t1.1 locus=Cre07.g325736 ID=Cre07.g325736.t1.1.v5.5 annot-version=v5.5	X;X;X;X;X;X;X;X;X;X;X;X;X;X;X;Phospho (STY);X;X;X;X;X;X;X;X;X;X;X;X;X;X;X	KLESAAT(1)VAER	KLES(-40.16)AAT(40.16)VAER	3440	10779;10780;10781;10782;10783;10784;10785;10786;10787;10788;10789;10790;10791;10792;10793;10794;10795;10796;10797;10798;11554
UID3442	Cre07.g325736.t1.1	31.1	cell.organisation	(chl4|520251 : 576.0) no description available & (at5g19940 : 87.0) Plastid-lipid associated protein PAP / fibrillin family protein; FUNCTIONS IN: structural molecule activity; INVOLVED IN: biological_process unknown; LOCATED IN: chloroplast envelope; EXPRESSED IN: 21 plant structures; EXPRESSED DURING: 13 growth stages; CONTAINS InterPro DOMAIN/s: Plastid lipid-associated protein/fibrillin (Inte…	-1.39109	-2.34973	-1.01417	4.97351	4.95462	5.39692	-2.12934	-3.20569	5.93043	5.4045	6.81532	-1.78578	6.43208	7.13304	-1.48645	-1.1499	5.33458	5.76029	T	3	___1	0.803421	1.36071e-05	89.466	53.663	80.412	-0.2581	363780000	325	5.34808	Cre07.g325736.t1.1|pacid=30774660|transcript=Cre07.g325736.t1.1	325	Cre07.g325736.t1.1|pacid=30774660|transcript=Cre07.g325736.t1.1	Cre07.g325736.t1.1|pacid=30774660|transcript=Cre07.g325736.t1.1	SGSAKVAVAPSRQGSTKVAVAPPSRPGSGKV	>Cre07.g325736.t1.1|pacid=30774660|transcript=Cre07.g325736.t1.1 locus=Cre07.g325736 ID=Cre07.g325736.t1.1.v5.5 annot-version=v5.5	X;X;Phospho (STY);X;X;X;X;X;X;X;Phospho (STY);X;X;X;Phospho (STY);Phospho (STY);X;X;X;X;X;X;X;Phospho (STY);X;X;X;Phospho (STY);X;X;X	VAVAPS(0.336)RQGS(0.86)T(0.803)KVAVAPPS(0.615)RPGS(0.385)GK	VAVAPS(-5.35)RQGS(6.74)T(5.35)KVAVAPPS(5.35)RPGS(-5.35)GK	3441	20891;20898;20900;20901;20904;20905;20906
UID5171	Cre07.g325736.t1.1	31.1	cell.organisation	(chl4|520251 : 576.0) no description available & (at5g19940 : 87.0) Plastid-lipid associated protein PAP / fibrillin family protein; FUNCTIONS IN: structural molecule activity; INVOLVED IN: biological_process unknown; LOCATED IN: chloroplast envelope; EXPRESSED IN: 21 plant structures; EXPRESSED DURING: 13 growth stages; CONTAINS InterPro DOMAIN/s: Plastid lipid-associated protein/fibrillin (Inte…	4.51329	3.84585	4.30749	4.54167	-2.69995	5.06829	4.63077	5.14588	4.72756	6.43223	6.04184	0.542131	3.29534	3.80518	-2.05085	2.7747	2.49814	-2.2561	S	2	___2	0.999877	7.2795e-08	121.95	94.441	95.954	-0.11035	339730000	320	38.2506	Cre07.g325736.t1.1|pacid=30774660|transcript=Cre07.g325736.t1.1	320	Cre07.g325736.t1.1|pacid=30774660|transcript=Cre07.g325736.t1.1	Cre07.g325736.t1.1|pacid=30774660|transcript=Cre07.g325736.t1.1	QLNQRSGSAKVAVAPSRQGSTKVAVAPPSRP	>Cre07.g325736.t1.1|pacid=30774660|transcript=Cre07.g325736.t1.1 locus=Cre07.g325736 ID=Cre07.g325736.t1.1.v5.5 annot-version=v5.5	X;X;X;X;X;X;X;X;X;X;X;X;X;X;X;Phospho (STY);X;X;X;Phospho (STY);Phospho (STY);X;X;X;X;X;X;X;Phospho (STY);X;X	VAVAPS(1)RQGS(0.82)T(0.18)K	VAVAPS(38.25)RQGS(6.58)T(-6.58)K	1363	20885;20890;20892;20893;20894;20895;20899;20900;20901;20902;20903;20906
UID5172	Cre07.g325736.t1.1	31.1	cell.organisation	(chl4|520251 : 576.0) no description available & (at5g19940 : 87.0) Plastid-lipid associated protein PAP / fibrillin family protein; FUNCTIONS IN: structural molecule activity; INVOLVED IN: biological_process unknown; LOCATED IN: chloroplast envelope; EXPRESSED IN: 21 plant structures; EXPRESSED DURING: 13 growth stages; CONTAINS InterPro DOMAIN/s: Plastid lipid-associated protein/fibrillin (Inte…	3.82403	3.06492	3.13405	2.33828	2.33887	3.14486	0.943214	1.49793	1.1105	-0.41229	-1.53571	-0.85229	-2.32021	-2.36265	-2.45481	0.933873	0.401301	2.65443	S	2	___2	1	7.37617e-06	113.71	67.56	110.16	0.70718	59030000	350	110.162	Cre07.g325736.t1.1|pacid=30774660|transcript=Cre07.g325736.t1.1	350	Cre07.g325736.t1.1|pacid=30774660|transcript=Cre07.g325736.t1.1	Cre07.g325736.t1.1|pacid=30774660|transcript=Cre07.g325736.t1.1	PGSGKVAVAPAAPARSASVRGRGRQQVEEEV	>Cre07.g325736.t1.1|pacid=30774660|transcript=Cre07.g325736.t1.1 locus=Cre07.g325736 ID=Cre07.g325736.t1.1.v5.5 annot-version=v5.5	X;X;Phospho (STY);X;X;X;X;X;X;X;X;X;X;X;X;Phospho (STY);X;Phospho (STY);X;X;X;X;X;X;X;X;X;X;X;X;X	VAVAPAAPARS(1)AS(1)VR	VAVAPAAPARS(110.16)AS(110.16)VR	1364	20844;20845;20846
UID5173	Cre07.g325736.t1.1	31.1	cell.organisation	(chl4|520251 : 576.0) no description available & (at5g19940 : 87.0) Plastid-lipid associated protein PAP / fibrillin family protein; FUNCTIONS IN: structural molecule activity; INVOLVED IN: biological_process unknown; LOCATED IN: chloroplast envelope; EXPRESSED IN: 21 plant structures; EXPRESSED DURING: 13 growth stages; CONTAINS InterPro DOMAIN/s: Plastid lipid-associated protein/fibrillin (Inte…	3.82403	3.06492	3.13405	2.33828	2.33887	3.14486	0.943214	1.49793	1.1105	-0.41229	-3.09185	-2.13312	-1.73092	-2.33809	-0.555441	0.933873	0.401301	2.65443	S	2	___2	1	7.37617e-06	113.71	67.56	110.16	0.70718	59030000	352	110.162	Cre07.g325736.t1.1|pacid=30774660|transcript=Cre07.g325736.t1.1	352	Cre07.g325736.t1.1|pacid=30774660|transcript=Cre07.g325736.t1.1	Cre07.g325736.t1.1|pacid=30774660|transcript=Cre07.g325736.t1.1	SGKVAVAPAAPARSASVRGRGRQQVEEEVED	>Cre07.g325736.t1.1|pacid=30774660|transcript=Cre07.g325736.t1.1 locus=Cre07.g325736 ID=Cre07.g325736.t1.1.v5.5 annot-version=v5.5	Phospho (STY);X;X;X;X;X;X;X;X;X;X;X;X;Phospho (STY);X;Phospho (STY);X;X;X;X;X;X;X;X;X;X;X;X;X;X;X	VAVAPAAPARS(1)AS(1)VR	VAVAPAAPARS(110.16)AS(110.16)VR	1365	20844;20845;20846
UID5174	Cre07.g325736.t1.1	31.1	cell.organisation	(chl4|520251 : 576.0) no description available & (at5g19940 : 87.0) Plastid-lipid associated protein PAP / fibrillin family protein; FUNCTIONS IN: structural molecule activity; INVOLVED IN: biological_process unknown; LOCATED IN: chloroplast envelope; EXPRESSED IN: 21 plant structures; EXPRESSED DURING: 13 growth stages; CONTAINS InterPro DOMAIN/s: Plastid lipid-associated protein/fibrillin (Inte…	5.48906	4.29491	4.79798	4.78157	5.44078	5.5017	4.01257	5.23615	4.86049	6.52813	5.90887	1.18824	-1.52368	2.96775	2.58401	2.04704	1.90657	3.43266	S	3	___2	1	7.59364e-06	92.474	57.959	62.739	0.3393	2492900000	333	62.7394	Cre07.g325736.t1.1|pacid=30774660|transcript=Cre07.g325736.t1.1	333	Cre07.g325736.t1.1|pacid=30774660|transcript=Cre07.g325736.t1.1	Cre07.g325736.t1.1|pacid=30774660|transcript=Cre07.g325736.t1.1	APSRQGSTKVAVAPPSRPGSGKVAVAPAAPA	>Cre07.g325736.t1.1|pacid=30774660|transcript=Cre07.g325736.t1.1 locus=Cre07.g325736 ID=Cre07.g325736.t1.1.v5.5 annot-version=v5.5	X;X;Phospho (STY);X;X;X;Phospho (STY);Phospho (STY);X;X;X;X;X;X;X;Phospho (STY);X;X;X;Phospho (STY);X;X;X;X;X;X;X;X;X;X;X	VAVAPPS(1)RPGS(1)GKVAVAPAAPAR	VAVAPPS(62.74)RPGS(62.74)GKVAVAPAAPAR	1366	20851;20854;20855;20860;20865;20866;20867;20868;20869;20870;20871;20872;20873;20874;20878;20879;20880;20881;20882;20904;20905;20906
UID5175	Cre07.g325736.t1.1	31.1	cell.organisation	(chl4|520251 : 576.0) no description available & (at5g19940 : 87.0) Plastid-lipid associated protein PAP / fibrillin family protein; FUNCTIONS IN: structural molecule activity; INVOLVED IN: biological_process unknown; LOCATED IN: chloroplast envelope; EXPRESSED IN: 21 plant structures; EXPRESSED DURING: 13 growth stages; CONTAINS InterPro DOMAIN/s: Plastid lipid-associated protein/fibrillin (Inte…	5.48906	4.29491	4.79798	4.78157	5.44078	5.5017	4.01257	5.23615	4.86049	6.52813	5.90887	1.18824	-0.935233	2.96775	2.58401	2.04704	1.90657	3.43266	S	3	___2	1	1.0662e-10	122.16	76.725	62.739	0.3393	2340100000	337	62.7394	Cre07.g325736.t1.1|pacid=30774660|transcript=Cre07.g325736.t1.1	337	Cre07.g325736.t1.1|pacid=30774660|transcript=Cre07.g325736.t1.1	Cre07.g325736.t1.1|pacid=30774660|transcript=Cre07.g325736.t1.1	QGSTKVAVAPPSRPGSGKVAVAPAAPARSAS	>Cre07.g325736.t1.1|pacid=30774660|transcript=Cre07.g325736.t1.1 locus=Cre07.g325736 ID=Cre07.g325736.t1.1.v5.5 annot-version=v5.5	X;X;Phospho (STY);Phospho (STY);X;X;X;X;X;X;X;Phospho (STY);X;X;X;Phospho (STY);X;X;X;X;X;X;X;X;X;X;X;X;Phospho (STY);X;Phospho (STY)	VAVAPPS(1)RPGS(1)GKVAVAPAAPAR	VAVAPPS(62.74)RPGS(62.74)GKVAVAPAAPAR	1367	20847;20848;20849;20850;20852;20853;20856;20857;20858;20859;20861;20862;20863;20864;20865;20866;20867;20868;20869;20870;20871;20872;20873;20874;20875;20876;20877;20878;20879;20880;20881;20882;20906
UID5176	Cre07.g325736.t1.1	31.1	cell.organisation	(chl4|520251 : 576.0) no description available & (at5g19940 : 87.0) Plastid-lipid associated protein PAP / fibrillin family protein; FUNCTIONS IN: structural molecule activity; INVOLVED IN: biological_process unknown; LOCATED IN: chloroplast envelope; EXPRESSED IN: 21 plant structures; EXPRESSED DURING: 13 growth stages; CONTAINS InterPro DOMAIN/s: Plastid lipid-associated protein/fibrillin (Inte…	4.51329	3.84585	4.30749	4.54167	-2.35747	5.06829	4.63077	5.14588	4.72756	6.43223	6.04184	0.542131	3.29534	3.80518	-1.09931	2.7747	2.49814	-1.95664	S	2	___2	0.986185	7.2795e-08	121.95	94.441	89.311	-0.30735	786720000	324	18.5278	Cre07.g325736.t1.1|pacid=30774660|transcript=Cre07.g325736.t1.1	324	Cre07.g325736.t1.1|pacid=30774660|transcript=Cre07.g325736.t1.1	Cre07.g325736.t1.1|pacid=30774660|transcript=Cre07.g325736.t1.1	RSGSAKVAVAPSRQGSTKVAVAPPSRPGSGK	>Cre07.g325736.t1.1|pacid=30774660|transcript=Cre07.g325736.t1.1 locus=Cre07.g325736 ID=Cre07.g325736.t1.1.v5.5 annot-version=v5.5	X;X;X;Phospho (STY);X;X;X;X;X;X;X;Phospho (STY);X;X;X;Phospho (STY);Phospho (STY);X;X;X;X;X;X;X;Phospho (STY);X;X;X;Phospho (STY);X;X	VAVAPS(0.998)RQGS(0.986)T(0.016)K	VAVAPS(27.21)RQGS(18.53)T(-18.53)K	1368	20883;20884;20886;20887;20889;20891;20896;20897;20899;20900;20902;20903;20904;20905
UID523	Cre02.g143667.t1.1	31.1	cell.organisation	(chl4|521867 : 319.0) no description available & (gnl|cdd|68332 : 87.4) no description available & (loc_os11g38260.1 : 73.2) no description available & (at3g23400 : 69.3) fibrillin 4 (FIB4); FUNCTIONS IN: structural molecule activity; LOCATED IN: in 8 components; EXPRESSED IN: 24 plant structures; EXPRESSED DURING: 14 growth stages; CONTAINS InterPro DOMAIN/s: Plastid lipid-associated protein/fib…	0.228502	-1.78536	-1.78716	-1.78066	1.28503	1.67451	1.59751	0.665614	1.62882	-1.69153	1.46072	3.20958	-2.07177	-1.24937	2.65641	-1.42885	-2.08933	-1.32573	S	2	___1	0.856924	1.13145e-16	122.97	82.979	122.97	0.22131	14007000	365	7.77388	Cre02.g143667.t1.1|pacid=30785325|transcript=Cre02.g143667.t1.1	365	Cre02.g143667.t1.1|pacid=30785325|transcript=Cre02.g143667.t1.1	Cre02.g143667.t1.1|pacid=30785325|transcript=Cre02.g143667.t1.1	QLPEPLRPPKFLRSASFDVTYLDSTGLRITR	>Cre02.g143667.t1.1|pacid=30785325|transcript=Cre02.g143667.t1.1 locus=Cre02.g143667 ID=Cre02.g143667.t1.1.v5.5 annot-version=v5.5	X;X;X;X;X;X;X;X;X;X;X;X;X;X;X;Phospho (STY);X;X;X;X;X;X;X;X;X;X;X;X;X;X;X	S(0.143)AS(0.857)FDVTYLDSTGLR	S(-7.77)AS(7.77)FDVT(-52.64)Y(-81.13)LDS(-91.67)T(-99.1)GLR	522	16709;16710
UID581	Cre03.g149800.t1.1	31.1	cell.organisation	(chl4|520419 : 1568.0) no description available & (loc_os01g60040.2 : 452.0) no description available & (at2g35630 : 260.0) Member of the MAP215 family of microtubule-associated proteins required to establish interphase arrays of cortical microtubules.Mutants have defects in cytokinesis during pollen development. Vegetative phenotypes observed in temperature sensitive mutants include left-handed …	-2.71336	-1.42543	-1.22074	0.858623	-2.19187	1.14785	-1.2192	0.573289	1.91584	2.70055	-1.3048	2.02492	-2.94509	-2.07117	-2.02519	1.47723	2.70522	2.28977	S	2	___1	0.954483	1.2318e-33	143.57	98.182	132.9	-0.21209	15718000	2233	13.4206	Cre03.g149800.t1.1|pacid=30786597|transcript=Cre03.g149800.t1.1	2233	Cre03.g149800.t1.1|pacid=30786597|transcript=Cre03.g149800.t1.1	Cre03.g149800.t1.1|pacid=30786597|transcript=Cre03.g149800.t1.1	GVGNLDELRSRMNNLSTNLSDLPLRASNPAV	>Cre03.g149800.t1.1|pacid=30786597|transcript=Cre03.g149800.t1.1 locus=Cre03.g149800 ID=Cre03.g149800.t1.1.v5.5 annot-version=v5.5	X;X;X;X;X;X;X;X;X;X;X;Oxidation (M);X;X;X;Phospho (STY);X;X;X;X;X;X;X;X;X;X;X;X;X;X;X	MNNLS(0.954)T(0.043)NLS(0.002)DLPLR	MNNLS(13.42)T(-13.42)NLS(-26.59)DLPLR	580	14021;14023;14024;14025;14026
UID582	Cre03.g149800.t1.1	31.1	cell.organisation	(chl4|520419 : 1568.0) no description available & (loc_os01g60040.2 : 452.0) no description available & (at2g35630 : 260.0) Member of the MAP215 family of microtubule-associated proteins required to establish interphase arrays of cortical microtubules.Mutants have defects in cytokinesis during pollen development. Vegetative phenotypes observed in temperature sensitive mutants include left-handed …	3.12229	3.01492	2.49558	3.06713	4.02651	3.31978	4.00074	3.35826	4.27047	3.26708	-2.14397	2.37594	-1.77389	-0.724846	-0.569852	2.73076	-1.77808	-1.57067	S	3	___1	0.91753	1.80325e-10	88.394	56.564	88.394	0.13946	71843000	2179	13.291	Cre03.g149800.t1.1|pacid=30786597|transcript=Cre03.g149800.t1.1	2179	Cre03.g149800.t1.1|pacid=30786597|transcript=Cre03.g149800.t1.1	Cre03.g149800.t1.1|pacid=30786597|transcript=Cre03.g149800.t1.1	SSDGGMAPSGTARTASSTWSTPDGDASAHPT	>Cre03.g149800.t1.1|pacid=30786597|transcript=Cre03.g149800.t1.1 locus=Cre03.g149800 ID=Cre03.g149800.t1.1.v5.5 annot-version=v5.5	X;X;X;X;X;X;X;X;X;X;X;X;X;X;X;Phospho (STY);X;X;X;X;X;X;X;X;X;X;X;X;X;X;X	T(0.043)AS(0.918)S(0.038)T(0.002)WSTPDGDASAHPTVITIAEK	T(-13.29)AS(13.29)S(-13.88)T(-26.86)WS(-59.07)T(-68.97)PDGDAS(-81.22)AHPT(-84.16)VIT(-79.64)IAEK	581	19661;19662;19663;19664;19665
UID61	Cre01.g010950.t1.1	31.1	cell.organisation	(chl4|510830 : 512.0) no description available & (gnl|cdd|29261 : 105.0) no description available & (gnl|cdd|35729 : 97.0) no description available & (ipr020683 : 88.88453) Ankyrin repeat-containing domain & (loc_os05g02130.1 : 84.7) no description available & (at2g28840 : 84.3) XB3 ortholog 1 in Arabidopsis thaliana (XBAT31); FUNCTIONS IN: zinc ion binding; LOCATED IN: endomembrane system; EXPRE…	0.931729	-1.29569	0.645047	-1.68226	1.83596	1.9873	2.02466	1.59505	2.146	3.14532	2.71935	-1.42155	-2.01394	-2.75661	0.768281	1.30527	1.44838	2.14149	S	2	___1	0.772709	0.000223982	94.45	54.704	94.45	0.6006	35066000	785	5.31434	Cre01.g010950.t1.1|pacid=30789578|transcript=Cre01.g010950.t1.1	785	Cre01.g010950.t1.1|pacid=30789578|transcript=Cre01.g010950.t1.1	Cre01.g010950.t1.1|pacid=30789578|transcript=Cre01.g010950.t1.1	GGRQRRAGPGLGTVGSGRVGGGGGGEMGIAS	>Cre01.g010950.t1.1|pacid=30789578|transcript=Cre01.g010950.t1.1 locus=Cre01.g010950 ID=Cre01.g010950.t1.1.v5.5 annot-version=v5.5	X;X;X;X;X;X;X;X;X;X;X;X;X;X;X;Phospho (STY);X;X;X;X;X;X;X;X;X;X;X;X;X;X;X	AGPGLGT(0.227)VGS(0.773)GR	AGPGLGT(-5.31)VGS(5.31)GR	60	1750
UID62	Cre01.g010950.t1.1	31.1	cell.organisation	(chl4|510830 : 512.0) no description available & (gnl|cdd|29261 : 105.0) no description available & (gnl|cdd|35729 : 97.0) no description available & (ipr020683 : 88.88453) Ankyrin repeat-containing domain & (loc_os05g02130.1 : 84.7) no description available & (at2g28840 : 84.3) XB3 ortholog 1 in Arabidopsis thaliana (XBAT31); FUNCTIONS IN: zinc ion binding; LOCATED IN: endomembrane system; EXPRE…	-0.473	-1.46734	-1.19664	-2.10917	0.00086172	0.209335	1.05564	-1.74494	0.971469	2.27748	2.35305	-2.44935	-1.62336	-2.28268	1.94007	1.18627	-1.88525	1.87137	S	3	___1	0.995454	0.000109442	77.469	55.034	64.767	-0.50838	29245000	719	26.4143	Cre01.g010950.t1.1|pacid=30789578|transcript=Cre01.g010950.t1.1	719	Cre01.g010950.t1.1|pacid=30789578|transcript=Cre01.g010950.t1.1	Cre01.g010950.t1.1|pacid=30789578|transcript=Cre01.g010950.t1.1	QRNRAQVVAAGGGGGSPDPSASAAAGARRSR	>Cre01.g010950.t1.1|pacid=30789578|transcript=Cre01.g010950.t1.1 locus=Cre01.g010950 ID=Cre01.g010950.t1.1.v5.5 annot-version=v5.5	X;X;X;X;X;X;X;X;X;X;X;X;X;X;X;Phospho (STY);X;X;X;X;X;X;X;X;X;X;X;X;X;X;X	NRAQVVAAGGGGGS(0.995)PDPS(0.002)AS(0.002)AAAGAR	NRAQVVAAGGGGGS(26.41)PDPS(-26.41)AS(-26.41)AAAGAR	61	3326;3327;3328;3329;14730;14731
UID7249	Cre07.g325736.t1.1	31.1	cell.organisation	(chl4|520251 : 576.0) no description available & (at5g19940 : 87.0) Plastid-lipid associated protein PAP / fibrillin family protein; FUNCTIONS IN: structural molecule activity; INVOLVED IN: biological_process unknown; LOCATED IN: chloroplast envelope; EXPRESSED IN: 21 plant structures; EXPRESSED DURING: 13 growth stages; CONTAINS InterPro DOMAIN/s: Plastid lipid-associated protein/fibrillin (Inte…	-0.517882	-1.81256	-0.721512	-0.388556	-0.750504	-0.468732	-0.268779	0.022404	-0.368615	1.20803	0.907614	-2.55896	-1.37678	-2.01519	-2.54175	-1.58814	-0.735271	-2.53701	T	3	___2	0.803421	1.36071e-05	89.466	53.663	80.412	-0.2581	363780000	325	5.34808	Cre07.g325736.t1.1|pacid=30774660|transcript=Cre07.g325736.t1.1	325	Cre07.g325736.t1.1|pacid=30774660|transcript=Cre07.g325736.t1.1	Cre07.g325736.t1.1|pacid=30774660|transcript=Cre07.g325736.t1.1	SGSAKVAVAPSRQGSTKVAVAPPSRPGSGKV	>Cre07.g325736.t1.1|pacid=30774660|transcript=Cre07.g325736.t1.1 locus=Cre07.g325736 ID=Cre07.g325736.t1.1.v5.5 annot-version=v5.5	X;X;Phospho (STY);X;X;X;X;X;X;X;Phospho (STY);X;X;X;Phospho (STY);Phospho (STY);X;X;X;X;X;X;X;Phospho (STY);X;X;X;Phospho (STY);X;X;X	VAVAPS(0.336)RQGS(0.86)T(0.803)KVAVAPPS(0.615)RPGS(0.385)GK	VAVAPS(-5.35)RQGS(6.74)T(5.35)KVAVAPPS(5.35)RPGS(-5.35)GK	3441	20891;20898;20900;20901;20904;20905;20906
UID928	Cre05.g235500.t1.1	31.1	cell.organisation	(chl4|522463 : 1330.0) no description available & (gnl|cdd|35463 : 358.0) no description available & (gnl|cdd|30096 : 353.0) no description available & (at2g21380 : 287.0) Kinesin motor family protein; FUNCTIONS IN: microtubule motor activity, zinc ion binding, ATP binding; INVOLVED IN: microtubule-based movement; LOCATED IN: chloroplast; EXPRESSED IN: 23 plant structures; EXPRESSED DURING: 13 gr…	0.223635	-1.70216	0.0951293	0.365372	0.658846	0.458716	-1.47188	-0.358533	0.406698	0.236439	-0.369368	-1.91333	-1.24579	-2.38358	-1.89508	-1.48589	-2.65746	-1.35148	S	2	___1	0.998385	0.00315651	69.188	48.129	69.188	-0.16531	8970800	879	28.695	Cre05.g235500.t1.1|pacid=30783101|transcript=Cre05.g235500.t1.1	879	Cre05.g235500.t1.1|pacid=30783101|transcript=Cre05.g235500.t1.1	Cre05.g235500.t1.1|pacid=30783101|transcript=Cre05.g235500.t1.1	QIQDMIKDAKVPTLASPSAASVSRSEVFSTH	>Cre05.g235500.t1.1|pacid=30783101|transcript=Cre05.g235500.t1.1 locus=Cre05.g235500 ID=Cre05.g235500.t1.1.v5.5 annot-version=v5.5	X;X;X;X;X;X;X;X;X;X;X;X;X;X;X;Phospho (STY);X;X;X;X;X;X;X;X;X;X;X;X;X;X;X	VPT(0.001)LAS(0.998)PSAASVSR	VPT(-28.7)LAS(28.7)PS(-40.44)AAS(-38.85)VS(-43.31)R	927	22042;22043;22044
UID2288	Cre12.g524400.t1.2	31.1.1.1.3	cell.organisation.cytoskeleton.actin.actin binding	(chl4|513359 : 224.0) no description available & (gnl|cdd|47492 : 59.5) no description available & (gnl|cdd|35664 : 59.5) no description available & (at3g57410 : 53.5) Encodes a protein with high homology to animal villin. VLN3 is a Ca2+-regulated villin involved in actin filament bundling.; villin 3 (VLN3); FUNCTIONS IN: actin binding; INVOLVED IN: cytoskeleton organization; LOCATED IN: cellular…	-1.83118	-0.43466	-0.660502	-0.178567	-0.746306	-0.645538	-0.398565	0.956817	-1.92787	3.06925	2.14537	-1.83769	-1.64999	2.28782	1.1858	3.6964	2.5539	3.62209	S	2	___1	0.887216	4.90298e-06	107.85	71.101	107.85	0.47716	25097000	282	8.95784	Cre12.g524400.t1.2|pacid=30793511|transcript=Cre12.g524400.t1.2	282	Cre12.g524400.t1.2|pacid=30793511|transcript=Cre12.g524400.t1.2	Cre12.g524400.t1.2|pacid=30793511|transcript=Cre12.g524400.t1.2	TPARPTSGERANAPGSASAAGAAGAAAKAVP	>Cre12.g524400.t1.2|pacid=30793511|transcript=Cre12.g524400.t1.2 locus=Cre12.g524400 ID=Cre12.g524400.t1.2.v5.5 annot-version=v5.5	Phospho (STY);X;X;X;X;Phospho (STY);Phospho (STY);X;X;X;X;X;X;X;X;Phospho (STY);X;X;X;X;X;X;X;X;X;X;X;X;X;X;X	ANAPGS(0.887)AS(0.113)AAGAAGAAAK	ANAPGS(8.96)AS(-8.96)AAGAAGAAAK	2287	2861;2863;2864;2865;2866
UID2297	Cre12.g524400.t1.2	31.1.1.1.3	cell.organisation.cytoskeleton.actin.actin binding	(chl4|513359 : 224.0) no description available & (gnl|cdd|47492 : 59.5) no description available & (gnl|cdd|35664 : 59.5) no description available & (at3g57410 : 53.5) Encodes a protein with high homology to animal villin. VLN3 is a Ca2+-regulated villin involved in actin filament bundling.; villin 3 (VLN3); FUNCTIONS IN: actin binding; INVOLVED IN: cytoskeleton organization; LOCATED IN: cellular…	0.187709	-0.270203	0.314544	-0.186602	0.167377	-0.182127	-0.612661	0.563722	1.12141	1.72351	1.57081	-1.64893	-1.18095	-2.34211	-2.33586	2.15368	0.695646	1.80799	S	2	___1	1	1.74512e-06	110.84	74.375	110.84	0.09581	20661000	299	67.2866	Cre12.g524400.t1.2|pacid=30793511|transcript=Cre12.g524400.t1.2	299	Cre12.g524400.t1.2|pacid=30793511|transcript=Cre12.g524400.t1.2	Cre12.g524400.t1.2|pacid=30793511|transcript=Cre12.g524400.t1.2	SAAGAAGAAAKAVPRSAEASPLSTHDTKNTI	>Cre12.g524400.t1.2|pacid=30793511|transcript=Cre12.g524400.t1.2 locus=Cre12.g524400 ID=Cre12.g524400.t1.2.v5.5 annot-version=v5.5	Phospho (STY);X;X;X;X;X;X;X;X;X;X;X;X;X;X;Phospho (STY);X;X;X;Phospho (STY);X;X;X;X;X;X;X;X;X;X;X	S(1)AEASPLSTHDTK	S(67.29)AEAS(-67.29)PLS(-94.91)T(-98.04)HDT(-109.53)K	2296	16453;16454;16455;16456;16457;16458;16459;16460
UID3587	Cre12.g524400.t1.2	31.1.1.1.3	cell.organisation.cytoskeleton.actin.actin binding	(chl4|513359 : 224.0) no description available & (gnl|cdd|47492 : 59.5) no description available & (gnl|cdd|35664 : 59.5) no description available & (at3g57410 : 53.5) Encodes a protein with high homology to animal villin. VLN3 is a Ca2+-regulated villin involved in actin filament bundling.; villin 3 (VLN3); FUNCTIONS IN: actin binding; INVOLVED IN: cytoskeleton organization; LOCATED IN: cellular…	5.11226	-1.22174	4.68433	-1.64474	-2.36885	5.8954	5.48226	-2.09862	5.99256	6.33197	-1.97437	5.77959	5.75991	-2.54235	7.06253	4.51793	-1.31458	-1.68114	T	3	___1	0.765465	7.40209e-15	111.89	111.89	57.045	0.11149	455570000	272	5.35722	Cre12.g524400.t1.2|pacid=30793511|transcript=Cre12.g524400.t1.2	272	Cre12.g524400.t1.2|pacid=30793511|transcript=Cre12.g524400.t1.2	Cre12.g524400.t1.2|pacid=30793511|transcript=Cre12.g524400.t1.2	SSTSMSGTPTTPARPTSGERANAPGSASAAG	>Cre12.g524400.t1.2|pacid=30793511|transcript=Cre12.g524400.t1.2 locus=Cre12.g524400 ID=Cre12.g524400.t1.2.v5.5 annot-version=v5.5	Phospho (STY);X;X;X;Oxidation (M);X;X;X;X;X;X;X;X;X;X;Phospho (STY);X;X;X;X;X;X;X;X;X;Phospho (STY);X;Phospho (STY);X;X;X	RLS(0.001)S(0.002)T(0.002)S(0.002)MS(0.001)GT(0.003)PT(0.001)TPARPT(0.765)S(0.223)GER	RLS(-30.27)S(-25.91)T(-25.91)S(-25.91)MS(-28.72)GT(-24.74)PT(-28.72)T(-33.41)PARPT(5.36)S(-5.36)GER	3586	15763;15769
UID6098	Cre12.g524400.t1.2	31.1.1.1.3	cell.organisation.cytoskeleton.actin.actin binding	(chl4|513359 : 224.0) no description available & (gnl|cdd|47492 : 59.5) no description available & (gnl|cdd|35664 : 59.5) no description available & (at3g57410 : 53.5) Encodes a protein with high homology to animal villin. VLN3 is a Ca2+-regulated villin involved in actin filament bundling.; villin 3 (VLN3); FUNCTIONS IN: actin binding; INVOLVED IN: cytoskeleton organization; LOCATED IN: cellular…	4.3195	3.56178	3.8265	4.70583	4.79535	4.88867	3.16409	4.43614	4.53503	4.69476	4.945	1.52826	3.79454	1.937	2.83449	3.43702	2.31105	4.60527	S	3	___2	0.979834	7.40209e-15	111.89	111.89	52.272	0.16075	556260000	257	21.6988	Cre12.g524400.t1.2|pacid=30793511|transcript=Cre12.g524400.t1.2	257	Cre12.g524400.t1.2|pacid=30793511|transcript=Cre12.g524400.t1.2	Cre12.g524400.t1.2|pacid=30793511|transcript=Cre12.g524400.t1.2	DVTQSGTVQELSRRLSSTSMSGTPTTPARPT	>Cre12.g524400.t1.2|pacid=30793511|transcript=Cre12.g524400.t1.2 locus=Cre12.g524400 ID=Cre12.g524400.t1.2.v5.5 annot-version=v5.5	X;X;X;X;X;X;X;X;X;X;X;X;X;X;X;Phospho (STY);Phospho (STY);X;Phospho (STY);Oxidation (M);Phospho (STY);X;X;X;X;X;X;X;X;X;Phospho (STY)	RLS(0.98)S(0.88)T(0.107)S(0.011)MS(0.01)GT(0.011)PTTPARPTSGER	RLS(21.7)S(9.54)T(-9.54)S(-22.54)MS(-23.46)GT(-22.45)PT(-42.28)T(-39.22)PARPT(-39.22)S(-39.22)GER	2290	15755;15756;15759;15760;15761;15763;15764;15765;15767;15770;15771
UID6099	Cre12.g524400.t1.2	31.1.1.1.3	cell.organisation.cytoskeleton.actin.actin binding	(chl4|513359 : 224.0) no description available & (gnl|cdd|47492 : 59.5) no description available & (gnl|cdd|35664 : 59.5) no description available & (at3g57410 : 53.5) Encodes a protein with high homology to animal villin. VLN3 is a Ca2+-regulated villin involved in actin filament bundling.; villin 3 (VLN3); FUNCTIONS IN: actin binding; INVOLVED IN: cytoskeleton organization; LOCATED IN: cellular…	4.3195	3.94868	0.943077	1.59424	1.25759	1.71307	-2.54362	3.96557	1.92757	3.76143	4.13159	3.76749	3.79454	-2.60319	4.24244	2.44492	-1.01523	2.10129	S	3	___2	0.87967	0.00115483	66.372	21.029	52.272	0.16075	370570000	258	9.54199	Cre12.g524400.t1.2|pacid=30793511|transcript=Cre12.g524400.t1.2	258	Cre12.g524400.t1.2|pacid=30793511|transcript=Cre12.g524400.t1.2	Cre12.g524400.t1.2|pacid=30793511|transcript=Cre12.g524400.t1.2	VTQSGTVQELSRRLSSTSMSGTPTTPARPTS	>Cre12.g524400.t1.2|pacid=30793511|transcript=Cre12.g524400.t1.2 locus=Cre12.g524400 ID=Cre12.g524400.t1.2.v5.5 annot-version=v5.5	X;X;X;X;X;X;X;X;X;X;X;X;X;X;Phospho (STY);Phospho (STY);X;X;Oxidation (M);X;X;X;X;Phospho (STY);X;X;X;X;X;X;X	RLS(0.98)S(0.88)T(0.107)S(0.011)MS(0.01)GT(0.011)PTTPARPTSGER	RLS(21.7)S(9.54)T(-9.54)S(-22.54)MS(-23.46)GT(-22.45)PT(-42.28)T(-39.22)PARPT(-39.22)S(-39.22)GER	2291	15761;15762;15767;15771
UID6104	Cre12.g524400.t1.2	31.1.1.1.3	cell.organisation.cytoskeleton.actin.actin binding	(chl4|513359 : 224.0) no description available & (gnl|cdd|47492 : 59.5) no description available & (gnl|cdd|35664 : 59.5) no description available & (at3g57410 : 53.5) Encodes a protein with high homology to animal villin. VLN3 is a Ca2+-regulated villin involved in actin filament bundling.; villin 3 (VLN3); FUNCTIONS IN: actin binding; INVOLVED IN: cytoskeleton organization; LOCATED IN: cellular…	-2.31312	-2.55991	-1.5713	-2.97234	-1.86172	-0.302743	-1.01818	-1.4216	-0.875281	0.0418065	-0.570338	-1.4557	-1.70949	-1.29808	-0.889387	0.0891328	-1.34422	0.12102	S	2	___2	1	1.74512e-06	110.84	74.375	110.84	0.09581	20661000	299	67.2866	Cre12.g524400.t1.2|pacid=30793511|transcript=Cre12.g524400.t1.2	299	Cre12.g524400.t1.2|pacid=30793511|transcript=Cre12.g524400.t1.2	Cre12.g524400.t1.2|pacid=30793511|transcript=Cre12.g524400.t1.2	SAAGAAGAAAKAVPRSAEASPLSTHDTKNTI	>Cre12.g524400.t1.2|pacid=30793511|transcript=Cre12.g524400.t1.2 locus=Cre12.g524400 ID=Cre12.g524400.t1.2.v5.5 annot-version=v5.5	Phospho (STY);X;X;X;X;X;X;X;X;X;X;X;X;X;X;Phospho (STY);X;X;X;Phospho (STY);X;X;X;X;X;X;X;X;X;X;X	S(1)AEASPLSTHDTK	S(67.29)AEAS(-67.29)PLS(-94.91)T(-98.04)HDT(-109.53)K	2296	16453;16454;16455;16456;16457;16458;16459;16460
UID6105	Cre12.g524400.t1.2	31.1.1.1.3	cell.organisation.cytoskeleton.actin.actin binding	(chl4|513359 : 224.0) no description available & (gnl|cdd|47492 : 59.5) no description available & (gnl|cdd|35664 : 59.5) no description available & (at3g57410 : 53.5) Encodes a protein with high homology to animal villin. VLN3 is a Ca2+-regulated villin involved in actin filament bundling.; villin 3 (VLN3); FUNCTIONS IN: actin binding; INVOLVED IN: cytoskeleton organization; LOCATED IN: cellular…	-1.56822	-1.53038	-1.5713	-2.97234	-1.2006	-1.97412	-1.59282	-1.4216	-0.875281	0.0418065	-0.570338	-2.0049	-1.30427	-1.805	-1.96879	0.0891328	-1.34422	0.12102	S	2	___2	0.978958	0.0110972	63.894	28.167	62.916	-0.23547	3655500	303	18.2757	Cre12.g524400.t1.2|pacid=30793511|transcript=Cre12.g524400.t1.2	303	Cre12.g524400.t1.2|pacid=30793511|transcript=Cre12.g524400.t1.2	Cre12.g524400.t1.2|pacid=30793511|transcript=Cre12.g524400.t1.2	AAGAAAKAVPRSAEASPLSTHDTKNTINVSQ	>Cre12.g524400.t1.2|pacid=30793511|transcript=Cre12.g524400.t1.2 locus=Cre12.g524400 ID=Cre12.g524400.t1.2.v5.5 annot-version=v5.5	X;X;X;X;X;X;X;X;X;X;X;Phospho (STY);X;X;X;Phospho (STY);X;X;X;X;X;X;X;X;X;X;X;X;X;X;X	S(0.999)AEAS(0.979)PLS(0.015)T(0.006)HDTK	S(31.44)AEAS(18.28)PLS(-18.28)T(-21.96)HDT(-35.98)K	2297	16459;16460
UID7394	Cre12.g524400.t1.2	31.1.1.1.3	cell.organisation.cytoskeleton.actin.actin binding	(chl4|513359 : 224.0) no description available & (gnl|cdd|47492 : 59.5) no description available & (gnl|cdd|35664 : 59.5) no description available & (at3g57410 : 53.5) Encodes a protein with high homology to animal villin. VLN3 is a Ca2+-regulated villin involved in actin filament bundling.; villin 3 (VLN3); FUNCTIONS IN: actin binding; INVOLVED IN: cytoskeleton organization; LOCATED IN: cellular…	-1.56246	-1.15122	3.8265	-0.723306	4.52086	4.88867	3.16409	4.43614	4.53503	4.69476	4.945	1.52826	-1.40529	1.937	-2.09269	3.43702	-1.97413	4.60527	T	3	___2	0.765465	7.40209e-15	111.89	111.89	57.045	0.11149	455570000	272	5.35722	Cre12.g524400.t1.2|pacid=30793511|transcript=Cre12.g524400.t1.2	272	Cre12.g524400.t1.2|pacid=30793511|transcript=Cre12.g524400.t1.2	Cre12.g524400.t1.2|pacid=30793511|transcript=Cre12.g524400.t1.2	SSTSMSGTPTTPARPTSGERANAPGSASAAG	>Cre12.g524400.t1.2|pacid=30793511|transcript=Cre12.g524400.t1.2 locus=Cre12.g524400 ID=Cre12.g524400.t1.2.v5.5 annot-version=v5.5	Phospho (STY);X;X;X;Oxidation (M);X;X;X;X;X;X;X;X;X;X;Phospho (STY);X;X;X;X;X;X;X;X;X;Phospho (STY);X;Phospho (STY);X;X;X	RLS(0.001)S(0.002)T(0.002)S(0.002)MS(0.001)GT(0.003)PT(0.001)TPARPT(0.765)S(0.223)GER	RLS(-30.27)S(-25.91)T(-25.91)S(-25.91)MS(-28.72)GT(-24.74)PT(-28.72)T(-33.41)PARPT(5.36)S(-5.36)GER	3586	15763;15769
UID1226	Cre06.g293250.t1.1	31.1.1.2	cell.organisation.cytoskeleton.mikrotubuli	(chl4|523752 : 363.0) no description available & (gnl|cdd|87422 : 157.0) no description available & (ipr012945 : 94.06952) Tubulin binding cofactor C & (gnl|cdd|37723 : 87.4) no description available & (at4g39920 : 73.6) Microtubule-folding cofactor, produces assembly-competent alpha-/beta-tubulin heterodimers.; PORCINO (POR); FUNCTIONS IN: binding; INVOLVED IN: tubulin complex assembly, cytokine…	2.21535	1.98673	1.32292	0.185575	1.14388	1.0137	2.13144	1.21271	2.05413	3.12346	2.9609	0.929572	-1.98215	-1.5087	1.22152	0.0180628	0.518585	0.0713357	S	2	___1	1	6.7528e-08	120.06	88.427	105.19	-0.14401	53753000	262	96.1888	Cre06.g293250.t1.1|pacid=30780044|transcript=Cre06.g293250.t1.1	262	Cre06.g293250.t1.1|pacid=30780044|transcript=Cre06.g293250.t1.1	Cre06.g293250.t1.1|pacid=30780044|transcript=Cre06.g293250.t1.1	EGEDGGRSFVMPAQPSPRRDPAGDDGDGDSA	>Cre06.g293250.t1.1|pacid=30780044|transcript=Cre06.g293250.t1.1 locus=Cre06.g293250 ID=Cre06.g293250.t1.1.v5.5 annot-version=v5.5	X;X;X;X;X;X;X;X;X;X;Oxidation (M);X;X;X;X;Phospho (STY);X;X;X;X;X;X;X;X;X;X;X;X;X;X;X	SFVMPAQPS(1)PR	S(-96.19)FVMPAQPS(96.19)PR	1225	17330;17331;17332;17333;17334;17335;17336;17337;17338;17339;17340;17341;17342;17343;17344;17345;17346;17347;17348
UID3313	Cre04.g216850.t1.2	31.1.1.2	cell.organisation.cytoskeleton.mikrotubuli	(gnl|cdd|30217 : 931.0) no description available & (p09204|tba1_chlre : 880.0) Tubulin alpha-1 chain - Chlamydomonas reinhardtii & (chl4|521991 : 880.0) no description available & (at1g50010 : 844.0) Encodes alpha-2,4 tubulin. TUA2 and TUA4 encode identical proteins.; tubulin alpha-2 chain (TUA2); FUNCTIONS IN: structural constituent of cytoskeleton; INVOLVED IN: microtubule-based process, respon…	1.54446	-1.36828	0.452803	1.52531	-1.73082	-1.84667	2.96052	2.39067	-2.04902	3.25931	2.80868	1.92846	-1.0296	-1.72576	-2.03456	-0.391176	1.52503	-1.51862	T	2	___1	1	1.14705e-54	153.75	116.58	106.31	-0.69547	25153000	349	86.6476	Cre04.g216850.t1.2|pacid=30791599|transcript=Cre04.g216850.t1.2;Cre03.g190950.t1.2|pacid=30788226|transcript=Cre03.g190950.t1.2	349;349	Cre04.g216850.t1.2|pacid=30791599|transcript=Cre04.g216850.t1.2	Cre04.g216850.t1.2|pacid=30791599|transcript=Cre04.g216850.t1.2	TIKTKRTIQFVDWCPTGFKCGINYQPPTVVP	>Cre04.g216850.t1.2|pacid=30791599|transcript=Cre04.g216850.t1.2 locus=Cre04.g216850 ID=Cre04.g216850.t1.2.v5.5 annot-version=v5.5;>Cre03.g190950.t1.2|pacid=30788226|transcript=Cre03.g190950.t1.2 locus=Cre03.g190950 ID=Cre03.g190950.t1.2.v5.5 annot-version	X;X;X;X;X;X;X;X;X;X;X;X;X;X;X;Phospho (STY);X;X;X;X;X;X;X;X;X;X;X;X;X;X;X	TIQFVDWCPT(1)GFK	T(-86.65)IQFVDWCPT(86.65)GFK	3312	19970;19971;19972;19973;19974
UID1790	Cre09.g416250.t1.1	31.1.1.3.8	cell.organisation.cytoskeleton.Myosin.Class VII	(chl4|526424 : 2242.0) no description available & (gnl|cdd|47571 : 876.0) no description available & (gnl|cdd|35382 : 693.0) no description available & (at3g19960 : 635.0) member of Myosin-like proteins; myosin 1 (ATM1); CONTAINS InterPro DOMAIN/s: Myosin head, motor domain (InterPro:IPR001609), IQ calmodulin-binding region (InterPro:IPR000048); BEST Arabidopsis thaliana protein match is: P-loop …	-1.39326	2.12816	-1.2573	2.11639	2.08133	2.71049	-2.79956	1.28307	1.973	3.0109	-1.64761	-0.528979	-1.31356	-1.30534	0.627096	3.23404	3.04142	2.97111	S	2	___1	0.949441	3.36396e-28	138.03	95.084	96.234	0.1069	26535000	1334	14.918	Cre09.g416250.t1.1|pacid=30780568|transcript=Cre09.g416250.t1.1	1334	Cre09.g416250.t1.1|pacid=30780568|transcript=Cre09.g416250.t1.1	Cre09.g416250.t1.1|pacid=30780568|transcript=Cre09.g416250.t1.1	ARSAAPASAPVPTTASQRYVNKLGEELERVM	>Cre09.g416250.t1.1|pacid=30780568|transcript=Cre09.g416250.t1.1 locus=Cre09.g416250 ID=Cre09.g416250.t1.1.v5.5 annot-version=v5.5	X;X;X;X;X;X;X;X;X;X;X;X;X;X;X;Phospho (STY);X;X;X;X;X;X;X;X;X;X;X;X;X;X;X	SAAPASAPVPT(0.031)T(0.02)AS(0.949)QR	S(-87.03)AAPAS(-54.75)APVPT(-14.92)T(-16.77)AS(14.92)QR	1789	16336;16339;16340;16341;16342;16343;16344;16345;16346
UID752	Cre03.g197800.t1.1	31.1.1.3.11	cell.organisation.cytoskeleton.Myosin.Class XI	(chl4|521447 : 986.0) no description available & (at1g17580 : 135.0) Encodes a member of the type XI myosin protein family involved in organelle trafficking and overall plant development.; myosin 1 (MYA1); FUNCTIONS IN: motor activity; INVOLVED IN: in 8 processes; LOCATED IN: myosin complex; EXPRESSED IN: 23 plant structures; EXPRESSED DURING: 13 growth stages; CONTAINS InterPro DOMAIN/s: Dil dom…	-0.0898759	-2.50404	-0.489295	-0.37064	-0.190473	-0.163288	-0.196369	-0.674301	-0.663628	-1.98088	-2.01248	-1.47243	-0.390271	-1.3889	-2.58101	-1.97495	-1.48934	0.0576966	S	2	___1	0.99995	0.0106909	85.355	61.586	85.355	0.077775	6289800	743	43.0187	Cre03.g197800.t1.1|pacid=30786620|transcript=Cre03.g197800.t1.1	743	Cre03.g197800.t1.1|pacid=30786620|transcript=Cre03.g197800.t1.1	Cre03.g197800.t1.1|pacid=30786620|transcript=Cre03.g197800.t1.1	PPPPPQPHLSASRHLSADLSRATSGAGAAES	>Cre03.g197800.t1.1|pacid=30786620|transcript=Cre03.g197800.t1.1 locus=Cre03.g197800 ID=Cre03.g197800.t1.1.v5.5 annot-version=v5.5	X;X;X;X;X;X;X;X;X;X;X;X;X;X;X;Phospho (STY);X;X;X;X;X;X;X;X;X;X;X;X;X;X;X	HLS(1)ADLSR	HLS(43.02)ADLS(-43.02)R	751	9149
UID1038	Cre06.g259600.t1.1	31.4	cell.vesicle transport	(chl4|523029 : 1700.0) no description available & (at1g50500 : 387.0) encodes a member of VPS53 family protein involved in the retrograde trafficking of vesicles to the late Golgi. Mutants in this gene are more sensitive to heat and osmotic stress.; HEAT-INTOLERANT 1 (HIT1); CONTAINS InterPro DOMAIN/s: Vps53-like, N-terminal (InterPro:IPR007234); BEST Arabidopsis thaliana protein match is: Membra…	2.94225	2.99104	2.88492	-1.80129	-1.715	2.67589	-1.52564	2.60662	2.92282	-2.10214	3.95234	-1.65694	4.05776	-1.91709	3.87984	2.53658	3.59908	3.63038	S	2	___1	0.996208	0.00733018	63.125	30.823	54.237	-1.8176	75925000	964	27.2056	Cre06.g259600.t1.1|pacid=30779063|transcript=Cre06.g259600.t1.1	964	Cre06.g259600.t1.1|pacid=30779063|transcript=Cre06.g259600.t1.1	Cre06.g259600.t1.1|pacid=30779063|transcript=Cre06.g259600.t1.1	PFAGKRGGGADVIPGSPAAGSSKSLFSKTGP	>Cre06.g259600.t1.1|pacid=30779063|transcript=Cre06.g259600.t1.1 locus=Cre06.g259600 ID=Cre06.g259600.t1.1.v5.5 annot-version=v5.5	X;X;X;X;X;X;X;X;X;X;X;X;X;X;X;Phospho (STY);X;X;X;X;X;X;X;X;X;X;X;X;X;X;X	GGGADVIPGS(0.996)PAAGS(0.002)S(0.002)K	GGGADVIPGS(27.21)PAAGS(-27.21)S(-27.21)K	1037	7574;7575;7576;7577
UID1296	Cre06.g310000.t1.2	31.4	cell.vesicle transport	(chl4|524098 : 1196.0) no description available & (gnl|cdd|36280 : 474.0) no description available & (loc_os01g68750.1 : 467.0) no description available & (at1g31730 : 461.0) Adaptin family protein; FUNCTIONS IN: clathrin binding, binding; INVOLVED IN: intracellular protein transport, vesicle-mediated transport; LOCATED IN: membrane coat; EXPRESSED IN: 24 plant structures; EXPRESSED DURING: 13 gr…	3.46565	3.13235	3.24525	2.55477	3.22959	3.49045	1.15771	-2.30806	2.67744	2.5716	-0.951452	-0.93391	-1.98807	-2.14764	-0.973184	2.79822	1.58899	3.07257	S	2	___1	1	0	249.56	193.71	249.56	0.31831	69682000	820	66.0985	Cre06.g310000.t1.2|pacid=30779094|transcript=Cre06.g310000.t1.2	820	Cre06.g310000.t1.2|pacid=30779094|transcript=Cre06.g310000.t1.2	Cre06.g310000.t1.2|pacid=30779094|transcript=Cre06.g310000.t1.2	PAPAAPRSGHHSRNASGSGPALTGQAAERER	>Cre06.g310000.t1.2|pacid=30779094|transcript=Cre06.g310000.t1.2 locus=Cre06.g310000 ID=Cre06.g310000.t1.2.v5.5 annot-version=v5.5	X;X;X;X;X;X;X;X;X;X;X;X;X;X;X;Phospho (STY);X;X;X;X;X;X;X;X;X;X;X;X;X;X;X	NAS(1)GSGPALTGQAAER	NAS(66.1)GS(-66.1)GPALT(-140.44)GQAAER	1295	14380;14381;14382;14383;14384;14385;14386;14387;14388;14389;14390
UID2232	Cre12.g511650.t1.1	31.4	cell.vesicle transport	(chl4|513092 : 280.0) no description available & (gnl|cdd|35652 : 102.0) no description available & (at1g21660 : 96.3) Chaperone DnaJ-domain superfamily protein; FUNCTIONS IN: heat shock protein binding; LOCATED IN: cellular_component unknown; EXPRESSED IN: 24 plant structures; EXPRESSED DURING: 15 growth stages; CONTAINS InterPro DOMAIN/s: Heat shock protein DnaJ, N-terminal (InterPro:IPR001623)…	2.5675	-1.76565	1.73067	2.33358	2.50386	2.53494	2.54854	2.00612	2.49654	4.19433	4.24376	3.43628	4.04881	-1.61753	4.15327	1.98973	-3.07938	2.65799	S	3	___1	0.997797	0.00161774	73.918	57.695	63.436	-0.21425	84498000	675	27.8128	Cre12.g511650.t1.1|pacid=30791678|transcript=Cre12.g511650.t1.1	675	Cre12.g511650.t1.1|pacid=30791678|transcript=Cre12.g511650.t1.1	Cre12.g511650.t1.1|pacid=30791678|transcript=Cre12.g511650.t1.1	AGPAAAAATATARAGSMHGSASAPHLAAGRG	>Cre12.g511650.t1.1|pacid=30791678|transcript=Cre12.g511650.t1.1 locus=Cre12.g511650 ID=Cre12.g511650.t1.1.v5.5 annot-version=v5.5	X;X;X;X;X;X;X;X;X;X;X;X;X;X;X;Phospho (STY);Oxidation (M);X;X;X;X;X;X;X;X;X;X;X;X;X;X	AGS(0.998)MHGS(0.001)AS(0.002)APHLAAGR	AGS(27.81)MHGS(-32.57)AS(-27.81)APHLAAGR	2231	1945;1946;1947;1948;1949
UID2720	Cre16.g653700.t1.1	31.4	cell.vesicle transport	(chl4|516098 : 1566.0) no description available & (gnl|cdd|36948 : 342.0) no description available & (loc_os03g49770.2 : 236.0) no description available & (ipr000648 : 235.35797) Oxysterol-binding protein & (at2g31020 : 231.0) OSBP(oxysterol binding protein)-related protein 1A (ORP1A); FUNCTIONS IN: oxysterol binding; INVOLVED IN: steroid metabolic process; CONTAINS InterPro DOMAIN/s: Pleckstrin …	2.31448	-3.4779	1.53218	1.4933	2.59416	2.39224	2.08127	1.59482	2.44303	2.52258	2.04878	2.34704	2.76664	2.9725	2.5375	1.32638	3.65972	2.83921	S	2	___1	0.785148	1.49966e-07	110.56	72.448	63.268	-0.098703	54903000	617	5.60575	Cre16.g653700.t1.1|pacid=30777599|transcript=Cre16.g653700.t1.1	617	Cre16.g653700.t1.1|pacid=30777599|transcript=Cre16.g653700.t1.1	Cre16.g653700.t1.1|pacid=30777599|transcript=Cre16.g653700.t1.1	VRTNANRSGARSRGLSTPGVSGITGAAAARA	>Cre16.g653700.t1.1|pacid=30777599|transcript=Cre16.g653700.t1.1 locus=Cre16.g653700 ID=Cre16.g653700.t1.1.v5.5 annot-version=v5.5	X;X;X;X;X;X;X;X;X;X;X;X;X;X;X;Phospho (STY);X;X;X;X;Phospho (STY);X;X;X;X;X;X;X;X;X;X	GLS(0.785)T(0.225)PGVS(0.843)GIT(0.147)GAAAAR	GLS(5.61)T(-5.61)PGVS(7.63)GIT(-7.63)GAAAAR	2719	8039;8040;8041;8042;8045
UID2721	Cre16.g653700.t1.1	31.4	cell.vesicle transport	(chl4|516098 : 1566.0) no description available & (gnl|cdd|36948 : 342.0) no description available & (loc_os03g49770.2 : 236.0) no description available & (ipr000648 : 235.35797) Oxysterol-binding protein & (at2g31020 : 231.0) OSBP(oxysterol binding protein)-related protein 1A (ORP1A); FUNCTIONS IN: oxysterol binding; INVOLVED IN: steroid metabolic process; CONTAINS InterPro DOMAIN/s: Pleckstrin …	0.694895	-1.51518	-0.533431	-0.0787131	1.20328	1.2341	1.1389	0.0977975	0.99846	0.696982	0.597659	-0.310069	-1.47999	1.78057	-1.40245	0.605128	2.00427	1.38691	S	2	___1	0.943312	0.00382458	81.48	51.407	81.48	-0.88456	39020000	622	12.2096	Cre16.g653700.t1.1|pacid=30777599|transcript=Cre16.g653700.t1.1	622	Cre16.g653700.t1.1|pacid=30777599|transcript=Cre16.g653700.t1.1	Cre16.g653700.t1.1|pacid=30777599|transcript=Cre16.g653700.t1.1	NRSGARSRGLSTPGVSGITGAAAARATVAAA	>Cre16.g653700.t1.1|pacid=30777599|transcript=Cre16.g653700.t1.1 locus=Cre16.g653700 ID=Cre16.g653700.t1.1.v5.5 annot-version=v5.5	X;X;X;X;X;X;X;X;X;X;Phospho (STY);Phospho (STY);X;X;X;Phospho (STY);X;X;X;X;X;X;X;X;X;X;X;X;X;X;X	GLS(0.054)T(0.946)PGVS(0.943)GIT(0.056)GAAAAR	GLS(-12.45)T(12.45)PGVS(12.21)GIT(-12.21)GAAAAR	2720	8043;8044;8045
UID2727	Cre16.g653700.t1.1	31.4	cell.vesicle transport	(chl4|516098 : 1566.0) no description available & (gnl|cdd|36948 : 342.0) no description available & (loc_os03g49770.2 : 236.0) no description available & (ipr000648 : 235.35797) Oxysterol-binding protein & (at2g31020 : 231.0) OSBP(oxysterol binding protein)-related protein 1A (ORP1A); FUNCTIONS IN: oxysterol binding; INVOLVED IN: steroid metabolic process; CONTAINS InterPro DOMAIN/s: Pleckstrin …	2.92805	2.88666	2.25746	1.40852	2.08155	2.06566	3.59133	2.79444	3.18605	4.11724	3.59215	4.17902	5.34298	5.27177	5.06171	-2.19468	4.37491	3.9943	S	3	___1	0.977375	1.75605e-24	105.77	79.114	82.381	0.15866	170260000	103	16.3617	Cre16.g653700.t1.1|pacid=30777599|transcript=Cre16.g653700.t1.1	103	Cre16.g653700.t1.1|pacid=30777599|transcript=Cre16.g653700.t1.1	Cre16.g653700.t1.1|pacid=30777599|transcript=Cre16.g653700.t1.1	SGNLVSGSSATGAPGSPTLPAAVNAKGSTST	>Cre16.g653700.t1.1|pacid=30777599|transcript=Cre16.g653700.t1.1 locus=Cre16.g653700 ID=Cre16.g653700.t1.1.v5.5 annot-version=v5.5	X;X;X;X;X;X;X;X;X;X;X;X;X;X;X;Phospho (STY);X;X;X;X;X;X;X;X;X;X;X;X;X;X;X	SSDSGNLVSGSSATGAPGS(0.977)PT(0.023)LPAAVNAK	S(-59.06)S(-59.06)DS(-59.06)GNLVS(-46.33)GS(-55.07)S(-55.07)AT(-53.97)GAPGS(16.36)PT(-16.36)LPAAVNAK	2726	18873;18874;18875;18876;18877;18879;18880;18883
UID3662	Cre16.g653700.t1.1	31.4	cell.vesicle transport	(chl4|516098 : 1566.0) no description available & (gnl|cdd|36948 : 342.0) no description available & (loc_os03g49770.2 : 236.0) no description available & (ipr000648 : 235.35797) Oxysterol-binding protein & (at2g31020 : 231.0) OSBP(oxysterol binding protein)-related protein 1A (ORP1A); FUNCTIONS IN: oxysterol binding; INVOLVED IN: steroid metabolic process; CONTAINS InterPro DOMAIN/s: Pleckstrin …	2.31448	-2.10284	1.53218	1.4933	2.59416	2.39224	2.08127	1.59482	2.44303	2.52258	2.04878	-1.37622	2.76664	2.9725	2.5375	-1.92729	3.65972	2.83921	T	2	___1	0.946404	1.49966e-07	110.56	72.448	81.48	-0.88456	62669000	618	12.4498	Cre16.g653700.t1.1|pacid=30777599|transcript=Cre16.g653700.t1.1	618	Cre16.g653700.t1.1|pacid=30777599|transcript=Cre16.g653700.t1.1	Cre16.g653700.t1.1|pacid=30777599|transcript=Cre16.g653700.t1.1	RTNANRSGARSRGLSTPGVSGITGAAAARAT	>Cre16.g653700.t1.1|pacid=30777599|transcript=Cre16.g653700.t1.1 locus=Cre16.g653700 ID=Cre16.g653700.t1.1.v5.5 annot-version=v5.5	X;X;X;X;X;X;X;X;X;X;X;X;X;X;X;Phospho (STY);X;X;X;Phospho (STY);X;X;X;X;X;X;X;X;X;X;X	GLS(0.054)T(0.946)PGVS(0.943)GIT(0.056)GAAAAR	GLS(-12.45)T(12.45)PGVS(12.21)GIT(-12.21)GAAAAR	3661	8039;8040;8044
UID3663	Cre16.g653700.t1.1	31.4	cell.vesicle transport	(chl4|516098 : 1566.0) no description available & (gnl|cdd|36948 : 342.0) no description available & (loc_os03g49770.2 : 236.0) no description available & (ipr000648 : 235.35797) Oxysterol-binding protein & (at2g31020 : 231.0) OSBP(oxysterol binding protein)-related protein 1A (ORP1A); FUNCTIONS IN: oxysterol binding; INVOLVED IN: steroid metabolic process; CONTAINS InterPro DOMAIN/s: Pleckstrin …	3.28244	-2.49062	2.51168	-2.11428	-1.89214	2.47516	3.15019	-0.843708	-2.07522	3.67934	3.84486	3.82777	-2.04252	5.64621	-1.40611	-2.43728	4.30688	3.95214	T	3	___1	0.828004	1.04445e-15	93.759	62.16	65.836	0.11695	81939000	105	6.82546	Cre16.g653700.t1.1|pacid=30777599|transcript=Cre16.g653700.t1.1	105	Cre16.g653700.t1.1|pacid=30777599|transcript=Cre16.g653700.t1.1	Cre16.g653700.t1.1|pacid=30777599|transcript=Cre16.g653700.t1.1	NLVSGSSATGAPGSPTLPAAVNAKGSTSTAG	>Cre16.g653700.t1.1|pacid=30777599|transcript=Cre16.g653700.t1.1 locus=Cre16.g653700 ID=Cre16.g653700.t1.1.v5.5 annot-version=v5.5	X;X;X;X;X;X;X;X;X;X;X;X;X;X;X;Phospho (STY);X;X;X;X;X;X;X;X;X;X;X;X;X;X;X	SSDSGNLVSGSSATGAPGS(0.172)PT(0.828)LPAAVNAK	S(-63.19)S(-63.19)DS(-63.19)GNLVS(-57.32)GS(-61.59)S(-61.59)AT(-49.56)GAPGS(-6.83)PT(6.83)LPAAVNAK	3662	18880;18881
UID6528	Cre16.g653700.t1.1	31.4	cell.vesicle transport	(chl4|516098 : 1566.0) no description available & (gnl|cdd|36948 : 342.0) no description available & (loc_os03g49770.2 : 236.0) no description available & (ipr000648 : 235.35797) Oxysterol-binding protein & (at2g31020 : 231.0) OSBP(oxysterol binding protein)-related protein 1A (ORP1A); FUNCTIONS IN: oxysterol binding; INVOLVED IN: steroid metabolic process; CONTAINS InterPro DOMAIN/s: Pleckstrin …	1.96222	-2.44346	-1.78437	0.789331	2.59084	-1.66466	-2.211	0.269738	-2.26106	1.3126	-1.60642	0.818605	-2.04473	-1.81604	-1.48299	2.59065	3.83065	3.19439	S	2	___2	0.943312	0.00382458	81.48	51.407	81.48	-0.88456	39020000	622	12.2096	Cre16.g653700.t1.1|pacid=30777599|transcript=Cre16.g653700.t1.1	622	Cre16.g653700.t1.1|pacid=30777599|transcript=Cre16.g653700.t1.1	Cre16.g653700.t1.1|pacid=30777599|transcript=Cre16.g653700.t1.1	NRSGARSRGLSTPGVSGITGAAAARATVAAA	>Cre16.g653700.t1.1|pacid=30777599|transcript=Cre16.g653700.t1.1 locus=Cre16.g653700 ID=Cre16.g653700.t1.1.v5.5 annot-version=v5.5	X;X;X;X;X;X;X;X;X;X;Phospho (STY);Phospho (STY);X;X;X;Phospho (STY);X;X;X;X;X;X;X;X;X;X;X;X;X;X;X	GLS(0.054)T(0.946)PGVS(0.943)GIT(0.056)GAAAAR	GLS(-12.45)T(12.45)PGVS(12.21)GIT(-12.21)GAAAAR	2720	8043;8044;8045
UID2444	Cre12.g560600.t1.1	18	Co-factor and vitamine metabolism	(chl4|514123 : 1279.0) no description available & (q5jk52|nadk1_orysa : 268.0) Probable NAD kinase 1 (EC 2.7.1.23) - Oryza sativa (Rice) & (loc_os01g72690.2 : 268.0) no description available & (gnl|cdd|37389 : 238.0) no description available & (at3g21070 : 229.0) Encodes a protein with NAD(H) kinase activity.; NAD kinase 1 (NADK1); FUNCTIONS IN: NAD+ kinase activity, NADH kinase activity; INVOLVE…	1.10817	-1.85239	0.493231	0.561523	1.31446	1.0536	1.62758	1.34842	1.81979	2.35301	2.8253	2.14109	2.83774	3.52803	2.59774	0.386097	0.901406	-1.66545	S	2	___1	0.999955	0.000895629	82.635	54.352	65.477	0.26586	27078000	891	43.9951	Cre12.g560600.t1.1|pacid=30793406|transcript=Cre12.g560600.t1.1	891	Cre12.g560600.t1.1|pacid=30793406|transcript=Cre12.g560600.t1.1	Cre12.g560600.t1.1|pacid=30793406|transcript=Cre12.g560600.t1.1	NRATCNLSGSVAPPGSPRHGGGGGGGGGGGG	>Cre12.g560600.t1.1|pacid=30793406|transcript=Cre12.g560600.t1.1 locus=Cre12.g560600 ID=Cre12.g560600.t1.1.v5.5 annot-version=v5.5	X;X;X;X;X;X;X;X;X;X;X;X;X;X;X;Phospho (STY);X;X;X;X;X;X;X;X;X;X;X;X;X;X;X	ATCNLSGSVAPPGS(1)PR	AT(-59.05)CNLS(-54.41)GS(-44)VAPPGS(44)PR	2443	3766;3767;3768;3769;3770
UID2447	Cre12.g560600.t1.1	18	Co-factor and vitamine metabolism	(chl4|514123 : 1279.0) no description available & (q5jk52|nadk1_orysa : 268.0) Probable NAD kinase 1 (EC 2.7.1.23) - Oryza sativa (Rice) & (loc_os01g72690.2 : 268.0) no description available & (gnl|cdd|37389 : 238.0) no description available & (at3g21070 : 229.0) Encodes a protein with NAD(H) kinase activity.; NAD kinase 1 (NADK1); FUNCTIONS IN: NAD+ kinase activity, NADH kinase activity; INVOLVE…	0.306102	-1.56233	-0.543447	-0.461261	0.24278	0.477756	0.848059	-1.82417	1.23543	2.02692	1.98722	1.36548	2.44153	3.00201	2.35972	-1.64476	-0.00923746	-0.717542	S	2	___1	0.975011	0.000930734	82.755	61.695	53.504	0.39526	16549000	218	16.0734	Cre12.g560600.t1.1|pacid=30793406|transcript=Cre12.g560600.t1.1	218	Cre12.g560600.t1.1|pacid=30793406|transcript=Cre12.g560600.t1.1	Cre12.g560600.t1.1|pacid=30793406|transcript=Cre12.g560600.t1.1	PSPRLSTAATTAALSSPPRIGRRDAAGVHHR	>Cre12.g560600.t1.1|pacid=30793406|transcript=Cre12.g560600.t1.1 locus=Cre12.g560600 ID=Cre12.g560600.t1.1.v5.5 annot-version=v5.5	X;X;X;X;X;X;X;X;X;X;X;X;X;X;X;Phospho (STY);X;X;X;X;X;X;X;X;X;X;X;X;X;X;X	LSTAATTAALS(0.024)S(0.975)PPR	LS(-35.61)T(-35.61)AAT(-37.19)T(-37.19)AALS(-16.07)S(16.07)PPR	2446	12918;12919;12920;12921
UID2543	Cre13.g591400.t1.1	18.4.5	Co-factor and vitamine metabolism.pantothenate.pantothenate kinase (PANK)	(chl4|514775 : 581.0) no description available & (loc_os09g36270.1 : 466.0) no description available & (at4g32180 : 454.0) Encodes a protein with pantothenate kinase activity.; pantothenate kinase 2 (PANK2); FUNCTIONS IN: protein binding, pantothenate kinase activity; INVOLVED IN: coenzyme A biosynthetic process; EXPRESSED IN: 23 plant structures; EXPRESSED DURING: 14 growth stages; CONTAINS Inte…	1.10988	-1.49059	0.997731	-1.01486	0.352562	0.0831206	0.222615	0.482317	1.29553	-1.14373	-2.36467	-1.91255	-1.5537	-2.10517	-1.92158	-1.5558	-1.62576	-0.0249377	S	2	___1	0.975824	2.99671e-38	140.8	91.462	78.529	-0.064645	12737000	1070	16.06	Cre13.g591400.t1.1|pacid=30784458|transcript=Cre13.g591400.t1.1	1070	Cre13.g591400.t1.1|pacid=30784458|transcript=Cre13.g591400.t1.1	Cre13.g591400.t1.1|pacid=30784458|transcript=Cre13.g591400.t1.1	AGGGRGGQGGPLGGSSPRWHAAAVDPAVNRP	>Cre13.g591400.t1.1|pacid=30784458|transcript=Cre13.g591400.t1.1 locus=Cre13.g591400 ID=Cre13.g591400.t1.1.v5.5 annot-version=v5.5	X;X;X;X;X;X;X;X;X;X;X;X;X;X;X;Phospho (STY);X;X;X;X;X;X;X;X;X;X;X;X;X;X;X	GGQGGPLGGS(0.024)S(0.976)PR	GGQGGPLGGS(-16.06)S(16.06)PR	2542	7688;7689;7690
UID1404	Cre07.g335150.t1.1	33.3	development.squamosa promoter binding like (SPL)	(chl4|524667 : 533.0) no description available & (gnl|cdd|66763 : 101.0) no description available & (q38740|sbp2_antma : 87.8) Squamosa promoter-binding protein 2 - Antirrhinum majus (Garden snapdragon) & (at1g27370 : 85.9) In conjunction with SPL11 and SPL2, SPL10 redundantly controls proper development of lateral organs in association with shoot maturation in the reproductive phase. SPL10 also …	1.87825	2.12515	2.24182	-2.21866	1.61067	1.36865	1.05173	0.670087	1.54738	2.01484	2.19638	-1.25672	-2.01436	-1.60692	-2.16853	0.758026	0.87078	2.52508	S	2	___1	1	6.72656e-23	131.84	85.425	54.09	0.1463	36118000	628	54.0901	Cre07.g335150.t1.1|pacid=30775323|transcript=Cre07.g335150.t1.1	628	Cre07.g335150.t1.1|pacid=30775323|transcript=Cre07.g335150.t1.1	Cre07.g335150.t1.1|pacid=30775323|transcript=Cre07.g335150.t1.1	GVAEEQRLLEQEGAPSPAIRHCSSSGVREPM	>Cre07.g335150.t1.1|pacid=30775323|transcript=Cre07.g335150.t1.1 locus=Cre07.g335150 ID=Cre07.g335150.t1.1.v5.5 annot-version=v5.5	X;X;X;X;X;X;X;X;X;X;X;X;X;X;X;Phospho (STY);X;X;X;X;X;X;X;X;X;X;X;X;X;X;X	LLEQEGAPS(1)PAIR	LLEQEGAPS(54.09)PAIR	1403	12326;12327;12328;12329;12330;12331
UID1405	Cre07.g335150.t1.1	33.3	development.squamosa promoter binding like (SPL)	(chl4|524667 : 533.0) no description available & (gnl|cdd|66763 : 101.0) no description available & (q38740|sbp2_antma : 87.8) Squamosa promoter-binding protein 2 - Antirrhinum majus (Garden snapdragon) & (at1g27370 : 85.9) In conjunction with SPL11 and SPL2, SPL10 redundantly controls proper development of lateral organs in association with shoot maturation in the reproductive phase. SPL10 also …	3.44053	-1.99371	2.51818	2.22295	3.46685	3.14348	-1.48055	2.44714	2.99053	-1.93237	3.66333	3.36637	4.64287	-2.11062	3.82849	1.89732	2.62101	2.38852	S	2	___1	0.999439	4.32217e-57	149.44	112.1	149.44	1.0497	76731000	851	32.5208	Cre07.g335150.t1.1|pacid=30775323|transcript=Cre07.g335150.t1.1	851	Cre07.g335150.t1.1|pacid=30775323|transcript=Cre07.g335150.t1.1	Cre07.g335150.t1.1|pacid=30775323|transcript=Cre07.g335150.t1.1	LRTVALRRSHHQRNASGGSASLAQAAVAAAA	>Cre07.g335150.t1.1|pacid=30775323|transcript=Cre07.g335150.t1.1 locus=Cre07.g335150 ID=Cre07.g335150.t1.1.v5.5 annot-version=v5.5	X;X;X;X;X;X;X;X;X;X;X;X;X;X;X;Phospho (STY);X;X;Phospho (STY);X;Phospho (STY);X;X;X;X;X;X;X;X;X;X	NAS(0.999)GGS(0.001)ASLAQAAVAAAAQR	NAS(32.52)GGS(-32.52)AS(-56.72)LAQAAVAAAAQR	1404	14363;14364;14367;14368;14369;14370;14371;14374;14376;14377;14378;14379
UID1408	Cre07.g335150.t1.1	33.3	development.squamosa promoter binding like (SPL)	(chl4|524667 : 533.0) no description available & (gnl|cdd|66763 : 101.0) no description available & (q38740|sbp2_antma : 87.8) Squamosa promoter-binding protein 2 - Antirrhinum majus (Garden snapdragon) & (at1g27370 : 85.9) In conjunction with SPL11 and SPL2, SPL10 redundantly controls proper development of lateral organs in association with shoot maturation in the reproductive phase. SPL10 also …	1.73656	2.60921	2.3868	2.46787	2.40423	1.72727	0.682453	2.4521	3.43735	2.22853	2.74243	-1.97364	-0.172727	-1.59137	-1.27673	0.81324	1.92014	0.401624	S	2	___1	1	0.00268936	71.781	33.855	71.781	-0.51595	46321000	1403	71.7807	Cre07.g335150.t1.1|pacid=30775323|transcript=Cre07.g335150.t1.1	1403	Cre07.g335150.t1.1|pacid=30775323|transcript=Cre07.g335150.t1.1	Cre07.g335150.t1.1|pacid=30775323|transcript=Cre07.g335150.t1.1	AQQRQQQGGGPGMQWSKQ_____________	>Cre07.g335150.t1.1|pacid=30775323|transcript=Cre07.g335150.t1.1 locus=Cre07.g335150 ID=Cre07.g335150.t1.1.v5.5 annot-version=v5.5	X;X;X;X;X;X;X;X;X;X;X;X;Oxidation (M);X;X;Phospho (STY);X;X;X;X;X;X;X;X;X;X;X;X;X;X;X	QQQGGGPGMQWS(1)K	QQQGGGPGMQWS(71.78)K	1407	15202;15203
UID1409	Cre07.g335150.t1.1	33.3	development.squamosa promoter binding like (SPL)	(chl4|524667 : 533.0) no description available & (gnl|cdd|66763 : 101.0) no description available & (q38740|sbp2_antma : 87.8) Squamosa promoter-binding protein 2 - Antirrhinum majus (Garden snapdragon) & (at1g27370 : 85.9) In conjunction with SPL11 and SPL2, SPL10 redundantly controls proper development of lateral organs in association with shoot maturation in the reproductive phase. SPL10 also …	0.570571	1.01898	0.865678	0.162669	0.824051	0.36704	-1.98688	0.11521	0.767378	-0.0765295	0.32009	-1.50528	-2.2458	-2.03047	-1.29374	-0.863421	0.193485	0.0688686	S	2	___1	1	1.40997e-36	148.18	109.51	73.834	-0.13509	25002000	608	73.8341	Cre07.g335150.t1.1|pacid=30775323|transcript=Cre07.g335150.t1.1	608	Cre07.g335150.t1.1|pacid=30775323|transcript=Cre07.g335150.t1.1	Cre07.g335150.t1.1|pacid=30775323|transcript=Cre07.g335150.t1.1	LAGSLVRVESIKRRRSGDGMGVAEEQRLLEQ	>Cre07.g335150.t1.1|pacid=30775323|transcript=Cre07.g335150.t1.1 locus=Cre07.g335150 ID=Cre07.g335150.t1.1.v5.5 annot-version=v5.5	X;X;X;X;X;X;X;X;X;X;X;X;X;X;X;Phospho (STY);X;X;X;Oxidation (M);X;X;X;X;X;X;X;X;X;X;X	S(1)GDGMGVAEEQR	S(73.83)GDGMGVAEEQR	1408	17424;17425;17426;17427;17428;17429;17430;17431;17432;17433;17434
UID1411	Cre07.g335150.t1.1	33.3	development.squamosa promoter binding like (SPL)	(chl4|524667 : 533.0) no description available & (gnl|cdd|66763 : 101.0) no description available & (q38740|sbp2_antma : 87.8) Squamosa promoter-binding protein 2 - Antirrhinum majus (Garden snapdragon) & (at1g27370 : 85.9) In conjunction with SPL11 and SPL2, SPL10 redundantly controls proper development of lateral organs in association with shoot maturation in the reproductive phase. SPL10 also …	1.21984	1.06767	0.906539	1.12308	1.33529	1.41992	0.585634	-1.62508	1.09737	1.60794	2.06853	-1.45567	-2.05856	-1.95336	1.93554	-1.94393	-2.9916	1.10566	S	2	___1	0.887762	3.16968e-05	104.41	73.843	104.41	0.17494	22460000	310	8.98159	Cre07.g335150.t1.1|pacid=30775323|transcript=Cre07.g335150.t1.1	310	Cre07.g335150.t1.1|pacid=30775323|transcript=Cre07.g335150.t1.1	Cre07.g335150.t1.1|pacid=30775323|transcript=Cre07.g335150.t1.1	GDGTGGTGAGMFARSSAPPELGAGNRAAGGW	>Cre07.g335150.t1.1|pacid=30775323|transcript=Cre07.g335150.t1.1 locus=Cre07.g335150 ID=Cre07.g335150.t1.1.v5.5 annot-version=v5.5	X;X;X;X;X;X;X;X;X;X;X;X;X;X;X;Phospho (STY);X;X;X;X;X;X;X;X;X;X;X;X;X;X;X	S(0.112)S(0.888)APPELGAGNR	S(-8.98)S(8.98)APPELGAGNR	1410	18863;18865;18866
UID1723	Cre09.g399289.t1.1	33.3	development.squamosa promoter binding like (SPL)	(chl4|519753 : 457.0) no description available & (gnl|cdd|66763 : 104.0) no description available & (loc_os03g61760.1 : 94.7) no description available & (at1g69170 : 92.4) Squamosa promoter-binding protein-like (SBP domain) transcription factor family protein; FUNCTIONS IN: DNA binding, sequence-specific DNA binding transcription factor activity; INVOLVED IN: regulation of transcription; LOCATED …	0.00142314	-0.0807545	-0.33039	-0.428262	0.011065	-0.116212	-1.60733	-1.05756	-0.356075	-0.879043	-1.75477	-1.81686	-1.13359	-1.20519	-1.10117	-2.25318	-0.777967	-1.21373	S	2	___1	0.996866	0.000469218	96.234	45.314	56.304	0.028033	6527400	860	25.0253	Cre09.g399289.t1.1|pacid=30780920|transcript=Cre09.g399289.t1.1	860	Cre09.g399289.t1.1|pacid=30780920|transcript=Cre09.g399289.t1.1	Cre09.g399289.t1.1|pacid=30780920|transcript=Cre09.g399289.t1.1	GNGKEEQRAGAAGAGSPPSAAAAGRRAGGEE	>Cre09.g399289.t1.1|pacid=30780920|transcript=Cre09.g399289.t1.1 locus=Cre09.g399289 ID=Cre09.g399289.t1.1.v5.5 annot-version=v5.5	X;X;X;X;X;X;X;X;X;X;X;X;X;X;X;Phospho (STY);X;X;X;X;X;X;X;X;X;X;X;X;X;X;X	AGAAGAGS(0.997)PPS(0.003)AAAAGR	AGAAGAGS(25.03)PPS(-25.03)AAAAGR	1722	1561;1562;1563
UID286	Cre01.g070932.t1.1	33.3	development.squamosa promoter binding like (SPL)	(chl4|520105 : 917.0) no description available & (gnl|cdd|66763 : 96.9) no description available & (at1g69170 : 89.7) Squamosa promoter-binding protein-like (SBP domain) transcription factor family protein; FUNCTIONS IN: DNA binding, sequence-specific DNA binding transcription factor activity; INVOLVED IN: regulation of transcription; LOCATED IN: nucleus; EXPRESSED IN: 14 plant structures; EXPRES…	2.11945	-2.16936	1.38559	2.18975	2.20761	2.951	2.8339	1.60262	0.453482	-1.40908	0.735149	3.375	-1.17585	-1.29403	1.90636	0.228526	1.0787	0.89329	S	3	___1	0.926343	0.00131013	64.213	38.852	64.213	0.97178	39799000	667	11.8547	Cre01.g070932.t1.1|pacid=30788643|transcript=Cre01.g070932.t1.1	667	Cre01.g070932.t1.1|pacid=30788643|transcript=Cre01.g070932.t1.1	Cre01.g070932.t1.1|pacid=30788643|transcript=Cre01.g070932.t1.1	VMQYQQQQQQPAHAYSQPLPSIMPGRSQQQA	>Cre01.g070932.t1.1|pacid=30788643|transcript=Cre01.g070932.t1.1 locus=Cre01.g070932 ID=Cre01.g070932.t1.1.v5.5 annot-version=v5.5	X;Oxidation (M);X;X;X;X;X;X;X;X;X;X;X;X;X;Phospho (STY);X;X;X;X;X;X;Oxidation (M);X;X;X;X;X;X;X;X	VMQYQQQQQQPAHAY(0.06)S(0.926)QPLPS(0.013)IMPGR	VMQY(-48.35)QQQQQQPAHAY(-11.85)S(11.85)QPLPS(-18.47)IMPGR	285	21809;21810;21811;21812;21813;21814
UID2922	Cre17.g698233.t1.1	33.3	development.squamosa promoter binding like (SPL)	(chl4|519753 : 131.0) no description available & (gnl|cdd|66763 : 130.0) no description available & (loc_os03g61760.1 : 107.0) no description available & (q38741|sbp1_antma : 102.0) Squamosa promoter-binding protein 1 - Antirrhinum majus (Garden snapdragon) & (at1g02065 : 101.0) Encodes an SBP-box gene, a member of the SPL gene family. Mutants are affected in micro- and megasporogenesis, trichome…	-1.82324	1.96783	2.68349	2.87601	-2.54239	2.96218	-1.73111	2.41712	-1.4992	-2.16138	2.82528	1.31498	-2.09215	-2.96705	-2.27826	0.679854	-1.72397	2.12715	S	2	___1	1	2.12757e-167	192.16	139.43	144.29	0.28945	35425000	806	104.593	Cre17.g698233.t1.1|pacid=30782131|transcript=Cre17.g698233.t1.1	806	Cre17.g698233.t1.1|pacid=30782131|transcript=Cre17.g698233.t1.1	Cre17.g698233.t1.1|pacid=30782131|transcript=Cre17.g698233.t1.1	GGGGAPGGLLAGRRLSELLDELSGGGGGGGR	>Cre17.g698233.t1.1|pacid=30782131|transcript=Cre17.g698233.t1.1 locus=Cre17.g698233 ID=Cre17.g698233.t1.1.v5.5 annot-version=v5.5	X;X;X;X;X;X;X;X;X;X;X;X;X;X;X;Phospho (STY);X;X;X;X;X;X;X;X;X;X;X;X;X;X;X	RLS(1)ELLDELSGGGGGGGR	RLS(104.59)ELLDELS(-104.59)GGGGGGGR	2921	15706;15707;15708;15709;15710;15711;15712;15713
UID72	Cre01.g012200.t2.1	33.3	development.squamosa promoter binding like (SPL)	(chl4|510857 : 352.0) no description available & (gnl|cdd|66763 : 131.0) no description available & (gnl|cdd|39642 : 95.1) no description available & (at1g02065 : 88.6) Encodes an SBP-box gene, a member of the SPL gene family. Mutants are affected in micro- and megasporogenesis, trichome formation on sepals, and stamen filament elongation.; squamosa promoter binding protein-like 8 (SPL8); CONTAIN…	3.65966	3.40166	3.8755	2.47913	-1.81021	-1.71708	2.44576	2.7824	-1.20121	1.57819	2.46558	0.881198	-2.47847	-0.380825	1.65572	1.74268	-1.42333	-2.34329	S	2	___1	0.987628	5.53919e-242	214.05	171.9	214.05	0.23083	61771000	1339	19.3462	Cre01.g012200.t2.1|pacid=30789472|transcript=Cre01.g012200.t2.1;Cre01.g012200.t1.1|pacid=30789471|transcript=Cre01.g012200.t1.1	1339;1340	Cre01.g012200.t2.1|pacid=30789472|transcript=Cre01.g012200.t2.1	Cre01.g012200.t2.1|pacid=30789472|transcript=Cre01.g012200.t2.1	PSPPPAVKIKLEPTTSADVADGARMPADAAA	>Cre01.g012200.t2.1|pacid=30789472|transcript=Cre01.g012200.t2.1 locus=Cre01.g012200 ID=Cre01.g012200.t2.1.v5.5 annot-version=v5.5;>Cre01.g012200.t1.1|pacid=30789471|transcript=Cre01.g012200.t1.1 locus=Cre01.g012200 ID=Cre01.g012200.t1.1.v5.5 annot-version	X;X;X;X;X;X;X;X;X;X;X;X;X;X;X;Phospho (STY);X;X;X;X;X;X;X;X;X;X;X;X;X;X;X	IKLEPT(0.001)T(0.011)S(0.988)ADVADGAR	IKLEPT(-30.44)T(-19.35)S(19.35)ADVADGAR	71	9800;9802;9804;9805;9807;9808;9809;9810
UID73	Cre01.g012200.t2.1	33.3	development.squamosa promoter binding like (SPL)	(chl4|510857 : 352.0) no description available & (gnl|cdd|66763 : 131.0) no description available & (gnl|cdd|39642 : 95.1) no description available & (at1g02065 : 88.6) Encodes an SBP-box gene, a member of the SPL gene family. Mutants are affected in micro- and megasporogenesis, trichome formation on sepals, and stamen filament elongation.; squamosa promoter binding protein-like 8 (SPL8); CONTAIN…	3.01382	2.95868	2.94804	2.31245	3.92622	3.65158	2.5072	1.87404	3.16018	2.37145	-1.95294	0.350259	-2.36765	-1.71529	-2.13484	-0.903847	-1.88046	-2.36652	S	3	___1	1	0.000163556	75.177	46.085	73.11	-0.16149	61434000	683	73.1104	Cre01.g012200.t2.1|pacid=30789472|transcript=Cre01.g012200.t2.1;Cre01.g012200.t1.1|pacid=30789471|transcript=Cre01.g012200.t1.1	683;683	Cre01.g012200.t2.1|pacid=30789472|transcript=Cre01.g012200.t2.1	Cre01.g012200.t2.1|pacid=30789472|transcript=Cre01.g012200.t2.1	RSGAGGAAAGRLDDGSPPLPPGLLPPQQHQQ	>Cre01.g012200.t2.1|pacid=30789472|transcript=Cre01.g012200.t2.1 locus=Cre01.g012200 ID=Cre01.g012200.t2.1.v5.5 annot-version=v5.5;>Cre01.g012200.t1.1|pacid=30789471|transcript=Cre01.g012200.t1.1 locus=Cre01.g012200 ID=Cre01.g012200.t1.1.v5.5 annot-version	X;X;X;X;X;X;X;X;X;X;X;X;X;X;X;Phospho (STY);X;X;X;X;X;X;X;X;X;X;X;X;X;X;X	LDDGS(1)PPLPPGLLPPQQHQQQPR	LDDGS(73.11)PPLPPGLLPPQQHQQQPR	72	11451;11452;11453;11454
UID75	Cre01.g012200.t2.1	33.3	development.squamosa promoter binding like (SPL)	(chl4|510857 : 352.0) no description available & (gnl|cdd|66763 : 131.0) no description available & (gnl|cdd|39642 : 95.1) no description available & (at1g02065 : 88.6) Encodes an SBP-box gene, a member of the SPL gene family. Mutants are affected in micro- and megasporogenesis, trichome formation on sepals, and stamen filament elongation.; squamosa promoter binding protein-like 8 (SPL8); CONTAIN…	-2.98329	-1.85068	2.56909	2.54724	-1.54935	-1.74477	4.45488	2.44688	-1.02483	-2.16215	4.08327	3.98014	-0.333628	-1.08834	3.1062	1.58277	3.17214	2.5988	S	2	___1	0.934997	6.43633e-296	221.05	175.83	48.854	-1.0814	66112000	781	11.4297	Cre01.g012200.t2.1|pacid=30789472|transcript=Cre01.g012200.t2.1;Cre01.g012200.t1.1|pacid=30789471|transcript=Cre01.g012200.t1.1	781;781	Cre01.g012200.t2.1|pacid=30789472|transcript=Cre01.g012200.t2.1	Cre01.g012200.t2.1|pacid=30789472|transcript=Cre01.g012200.t2.1	LGQTGGGRLMAPRSASLGLGGLATEVGASGG	>Cre01.g012200.t2.1|pacid=30789472|transcript=Cre01.g012200.t2.1 locus=Cre01.g012200 ID=Cre01.g012200.t2.1.v5.5 annot-version=v5.5;>Cre01.g012200.t1.1|pacid=30789471|transcript=Cre01.g012200.t1.1 locus=Cre01.g012200 ID=Cre01.g012200.t1.1.v5.5 annot-version	X;X;X;Phospho (STY);X;X;X;X;X;X;X;X;X;Phospho (STY);X;Phospho (STY);X;X;X;X;X;X;X;X;X;X;X;X;Phospho (STY);X;X	S(0.994)AS(0.935)LGLGGLAT(0.097)EVGAS(0.974)GGR	S(22.15)AS(11.43)LGLGGLAT(-11.43)EVGAS(15.4)GGR	74	16744;16745;16746;16747;16749;16750;16753;16754;16756;16757;16758
UID76	Cre01.g012200.t2.1	33.3	development.squamosa promoter binding like (SPL)	(chl4|510857 : 352.0) no description available & (gnl|cdd|66763 : 131.0) no description available & (gnl|cdd|39642 : 95.1) no description available & (at1g02065 : 88.6) Encodes an SBP-box gene, a member of the SPL gene family. Mutants are affected in micro- and megasporogenesis, trichome formation on sepals, and stamen filament elongation.; squamosa promoter binding protein-like 8 (SPL8); CONTAIN…	3.40076	2.04554	3.00575	2.67816	3.8984	3.85146	4.08901	2.64975	3.58985	2.14988	-1.17599	3.18379	-1.36558	-1.51902	-0.47418	1.05981	-1.8434	-1.55603	S	3	___1	0.995212	1.69931e-121	165.42	118.82	107.29	0.15799	74473000	520	23.1779	Cre01.g012200.t2.1|pacid=30789472|transcript=Cre01.g012200.t2.1;Cre01.g012200.t1.1|pacid=30789471|transcript=Cre01.g012200.t1.1	520;520	Cre01.g012200.t2.1|pacid=30789472|transcript=Cre01.g012200.t2.1	Cre01.g012200.t2.1|pacid=30789472|transcript=Cre01.g012200.t2.1	SERVGGIDGGPFQRRSLPSELLAGGPGIGGG	>Cre01.g012200.t2.1|pacid=30789472|transcript=Cre01.g012200.t2.1 locus=Cre01.g012200 ID=Cre01.g012200.t2.1.v5.5 annot-version=v5.5;>Cre01.g012200.t1.1|pacid=30789471|transcript=Cre01.g012200.t1.1 locus=Cre01.g012200 ID=Cre01.g012200.t1.1.v5.5 annot-version	X;X;X;X;X;X;X;X;X;X;X;X;X;X;X;Phospho (STY);X;X;X;X;X;X;X;X;X;X;X;X;X;X;X	S(0.995)LPS(0.005)ELLAGGPGIGGGGGDDDRQAYAR	S(23.18)LPS(-23.18)ELLAGGPGIGGGGGDDDRQAY(-100.14)AR	75	18172;18173;18174;18175;18176;18177;18178;18179;18180
UID7688	Cre01.g012200.t2.1	33.3	development.squamosa promoter binding like (SPL)	(chl4|510857 : 352.0) no description available & (gnl|cdd|66763 : 131.0) no description available & (gnl|cdd|39642 : 95.1) no description available & (at1g02065 : 88.6) Encodes an SBP-box gene, a member of the SPL gene family. Mutants are affected in micro- and megasporogenesis, trichome formation on sepals, and stamen filament elongation.; squamosa promoter binding protein-like 8 (SPL8); CONTAIN…	-5.21977e-05	-1.05969	-0.144562	-1.62096	-1.96504	-0.3279	-1.55725	-1.64253	-0.640941	-0.287336	0.414428	-1.67003	-1.12038	-2.97364	-1.59106	0.678079	2.18499	2.74267	S	2	___3	0.994491	1.7736e-151	181.64	146.77	48.854	-1.0814	75378000	779	22.1486	Cre01.g012200.t2.1|pacid=30789472|transcript=Cre01.g012200.t2.1;Cre01.g012200.t1.1|pacid=30789471|transcript=Cre01.g012200.t1.1	779;779	Cre01.g012200.t2.1|pacid=30789472|transcript=Cre01.g012200.t2.1	Cre01.g012200.t2.1|pacid=30789472|transcript=Cre01.g012200.t2.1	PRLGQTGGGRLMAPRSASLGLGGLATEVGAS	>Cre01.g012200.t2.1|pacid=30789472|transcript=Cre01.g012200.t2.1 locus=Cre01.g012200 ID=Cre01.g012200.t2.1.v5.5 annot-version=v5.5;>Cre01.g012200.t1.1|pacid=30789471|transcript=Cre01.g012200.t1.1 locus=Cre01.g012200 ID=Cre01.g012200.t1.1.v5.5 annot-version	X;X;X;X;X;Phospho (STY);X;X;X;X;X;X;X;X;X;Phospho (STY);X;Phospho (STY);X;X;X;X;X;X;X;X;X;X;X;X;Phospho (STY)	S(0.994)AS(0.935)LGLGGLAT(0.097)EVGAS(0.974)GGR	S(22.15)AS(11.43)LGLGGLAT(-11.43)EVGAS(15.4)GGR	73	16743;16744;16745;16746;16748;16749;16750;16751;16753;16755;16758
UID7689	Cre01.g012200.t2.1	33.3	development.squamosa promoter binding like (SPL)	(chl4|510857 : 352.0) no description available & (gnl|cdd|66763 : 131.0) no description available & (gnl|cdd|39642 : 95.1) no description available & (at1g02065 : 88.6) Encodes an SBP-box gene, a member of the SPL gene family. Mutants are affected in micro- and megasporogenesis, trichome formation on sepals, and stamen filament elongation.; squamosa promoter binding protein-like 8 (SPL8); CONTAIN…	-5.21977e-05	-1.01764	-0.144562	-0.677455	-2.2937	-0.3279	-1.55725	-1.54127	-0.640941	-0.287336	0.414428	-2.12052	-1.52377	-2.59646	-1.64879	0.678079	2.18499	2.74267	S	2	___3	0.934997	6.43633e-296	221.05	175.83	48.854	-1.0814	66112000	781	11.4297	Cre01.g012200.t2.1|pacid=30789472|transcript=Cre01.g012200.t2.1;Cre01.g012200.t1.1|pacid=30789471|transcript=Cre01.g012200.t1.1	781;781	Cre01.g012200.t2.1|pacid=30789472|transcript=Cre01.g012200.t2.1	Cre01.g012200.t2.1|pacid=30789472|transcript=Cre01.g012200.t2.1	LGQTGGGRLMAPRSASLGLGGLATEVGASGG	>Cre01.g012200.t2.1|pacid=30789472|transcript=Cre01.g012200.t2.1 locus=Cre01.g012200 ID=Cre01.g012200.t2.1.v5.5 annot-version=v5.5;>Cre01.g012200.t1.1|pacid=30789471|transcript=Cre01.g012200.t1.1 locus=Cre01.g012200 ID=Cre01.g012200.t1.1.v5.5 annot-version	X;X;X;Phospho (STY);X;X;X;X;X;X;X;X;X;Phospho (STY);X;Phospho (STY);X;X;X;X;X;X;X;X;X;X;X;X;Phospho (STY);X;X	S(0.994)AS(0.935)LGLGGLAT(0.097)EVGAS(0.974)GGR	S(22.15)AS(11.43)LGLGGLAT(-11.43)EVGAS(15.4)GGR	74	16744;16745;16746;16747;16749;16750;16753;16754;16756;16757;16758
UID2937	Cre17.g699100.t1.1	33.1	development.storage proteins	(chl4|517068 : 1088.0) no description available & (gnl|cdd|37425 : 407.0) no description available & (at5g04040 : 371.0) Encodes a triacylglycerol lipase that is involved in storage lipid breakdown during seed germination. The mutant plant exhibits a much slower rate of postgerminative growth than the wild type.; SUGAR-DEPENDENT1 (SDP1); CONTAINS InterPro DOMAIN/s: Acyl transferase/acyl hydrolase…	1.83803	1.74799	0.555878	-1.75335	0.734934	0.59313	-2.22965	-1.46521	-1.82961	-1.82692	-2.64014	-2.27991	2.40449	3.57112	3.52836	3.24837	3.03348	2.46622	S	2	___1	0.998564	3.31072e-12	118.02	71.698	100.28	0.093913	19158000	912	28.429	Cre17.g699100.t1.1|pacid=30781652|transcript=Cre17.g699100.t1.1	912	Cre17.g699100.t1.1|pacid=30781652|transcript=Cre17.g699100.t1.1	Cre17.g699100.t1.1|pacid=30781652|transcript=Cre17.g699100.t1.1	VSLGETAPARVGGGASATGLATAAAARRAGG	>Cre17.g699100.t1.1|pacid=30781652|transcript=Cre17.g699100.t1.1 locus=Cre17.g699100 ID=Cre17.g699100.t1.1.v5.5 annot-version=v5.5	X;X;X;X;X;X;X;X;X;X;X;X;X;X;X;Phospho (STY);X;X;X;X;X;X;X;X;X;X;X;X;X;X;X	VGGGAS(0.999)AT(0.001)GLATAAAAR	VGGGAS(28.43)AT(-28.43)GLAT(-56.69)AAAAR	2936	21295;21296;21297;21298;21299;21300;21301
UID1807	Cre10.g421650.t1.2	33.99	development.unspecified	(chl4|509651 : 541.0) no description available & (gnl|cdd|36836 : 86.4) no description available & (at1g21460 : 68.2) Nodulin MtN3 family protein; INVOLVED IN: biological_process unknown; LOCATED IN: endomembrane system, integral to membrane, membrane; EXPRESSED IN: 24 plant structures; EXPRESSED DURING: 14 growth stages; CONTAINS InterPro DOMAIN/s: MtN3/saliva-related transmembrane protein, cons…	2.11332	1.70336	1.74442	1.22181	2.23918	-1.83333	-1.93532	1.26188	-1.18783	2.26275	1.65863	-2.04879	-2.31932	-1.93043	1.88138	0.777984	-2.47928	2.21223	S	2	___1	1	5.3898e-11	122.96	65.924	74.338	-0.19013	25638000	217	74.3379	Cre10.g421650.t1.2|pacid=30790876|transcript=Cre10.g421650.t1.2	217	Cre10.g421650.t1.2|pacid=30790876|transcript=Cre10.g421650.t1.2	Cre10.g421650.t1.2|pacid=30790876|transcript=Cre10.g421650.t1.2	PPGASALVTALTRAASGGLGGGGPPVRKKTE	>Cre10.g421650.t1.2|pacid=30790876|transcript=Cre10.g421650.t1.2 locus=Cre10.g421650 ID=Cre10.g421650.t1.2.v5.5 annot-version=v5.5	X;X;X;X;X;X;X;X;X;X;X;X;X;X;X;Phospho (STY);X;X;X;X;X;X;X;X;X;X;X;X;X;X;X	AAS(1)GGLGGGGPPVR	AAS(74.34)GGLGGGGPPVR	1806	707;708;709;710;711;712;713
UID1814	Cre10.g424600.t1.1	33.99	development.unspecified	(chl4|509715 : 2271.0) no description available & (gnl|cdd|29015 : 120.0) no description available & (gnl|cdd|37120 : 96.5) no description available & (loc_os06g13050.1 : 55.8) no description available & (at1g10510 : 54.7) embryo defective 2004 (emb2004); INVOLVED IN: embryo development ending in seed dormancy; LOCATED IN: mitochondrion, chloroplast, plastid, chloroplast envelope; EXPRESSED IN: 2…	-1.4857	-1.10557	-0.798091	-0.902005	-0.0951684	-0.484416	-1.19225	-2.02509	-0.89977	-1.74717	-1.25502	-2.11364	-2.37494	-0.98808	-1.14015	-0.747515	-0.625253	-0.201135	S	2	___1	0.999999	0.00235673	71.434	43.083	66.76	-0.24686	4944800	269	62.9563	Cre10.g424600.t1.1|pacid=30790021|transcript=Cre10.g424600.t1.1	269	Cre10.g424600.t1.1|pacid=30790021|transcript=Cre10.g424600.t1.1	Cre10.g424600.t1.1|pacid=30790021|transcript=Cre10.g424600.t1.1	TSAGGAAAGLLRGAASPEPGGAAAGSPSRTG	>Cre10.g424600.t1.1|pacid=30790021|transcript=Cre10.g424600.t1.1 locus=Cre10.g424600 ID=Cre10.g424600.t1.1.v5.5 annot-version=v5.5	X;X;X;X;X;X;X;X;X;X;X;X;X;X;X;Phospho (STY);X;X;X;X;X;X;X;X;X;X;X;X;X;X;X	GAAS(1)PEPGGAAAGSPSR	GAAS(62.96)PEPGGAAAGS(-62.96)PS(-66.31)R	1813	7041;7042;7043
UID1816	Cre10.g424600.t1.1	33.99	development.unspecified	(chl4|509715 : 2271.0) no description available & (gnl|cdd|29015 : 120.0) no description available & (gnl|cdd|37120 : 96.5) no description available & (loc_os06g13050.1 : 55.8) no description available & (at1g10510 : 54.7) embryo defective 2004 (emb2004); INVOLVED IN: embryo development ending in seed dormancy; LOCATED IN: mitochondrion, chloroplast, plastid, chloroplast envelope; EXPRESSED IN: 2…	1.0506	1.33439	-0.931736	0.344596	0.546928	-2.18346	-2.30866	-0.215344	0.277705	1.26776	0.943879	-2.09941	-2.38441	-2.15022	1.38004	0.0898006	1.20735	1.11217	S	2	___1	0.982643	9.32382e-07	113.63	73.73	113.63	0.020638	11040000	76	19.7144	Cre10.g424600.t1.1|pacid=30790021|transcript=Cre10.g424600.t1.1	76	Cre10.g424600.t1.1|pacid=30790021|transcript=Cre10.g424600.t1.1	Cre10.g424600.t1.1|pacid=30790021|transcript=Cre10.g424600.t1.1	NRGERVTDQPSTSGVSPSARQRQQAGRRQLH	>Cre10.g424600.t1.1|pacid=30790021|transcript=Cre10.g424600.t1.1 locus=Cre10.g424600 ID=Cre10.g424600.t1.1.v5.5 annot-version=v5.5	X;X;X;X;X;X;X;X;X;X;X;X;X;X;X;Phospho (STY);X;X;X;X;X;X;X;X;X;X;X;X;X;X;X	VTDQPST(0.001)S(0.006)GVS(0.983)PS(0.01)AR	VT(-88.02)DQPS(-36.41)T(-30.24)S(-22.36)GVS(19.71)PS(-19.71)AR	1815	22316;22318;22319;22321;22322;22323;22324
UID2033	Cre10.g465650.t1.2	33.99	development.unspecified	(chl4|510566 : 1366.0) no description available & (gnl|cdd|29257 : 195.0) no description available & (gnl|cdd|35540 : 146.0) no description available & (ipr015943 : 117.87813) WD40/YVTN repeat-like-containing domain & (at3g49660 : 103.0) Transducin/WD40 repeat-like superfamily protein; FUNCTIONS IN: nucleotide binding; INVOLVED IN: G-protein coupled receptor protein signaling pathway; LOCATED IN:…	2.10269	0.843371	1.52002	1.80507	1.74636	2.2096	0.817226	0.541089	1.52071	-2.45489	-0.555344	-0.896516	-1.49553	-1.89649	-1.5975	-0.230293	0.992085	1.19186	S	2	___1	0.994566	0.000831552	77.51	37.979	63.125	0.19121	25775000	259	22.7229	Cre10.g465650.t1.2|pacid=30790623|transcript=Cre10.g465650.t1.2	259	Cre10.g465650.t1.2|pacid=30790623|transcript=Cre10.g465650.t1.2	Cre10.g465650.t1.2|pacid=30790623|transcript=Cre10.g465650.t1.2	PGAAAPWAAGVRGDVSPSAPASPVTPPGAVR	>Cre10.g465650.t1.2|pacid=30790623|transcript=Cre10.g465650.t1.2 locus=Cre10.g465650 ID=Cre10.g465650.t1.2.v5.5 annot-version=v5.5	X;X;X;X;X;X;X;X;X;X;X;X;X;X;X;Phospho (STY);X;X;X;X;X;Phospho (STY);X;X;X;X;X;X;X;X;X	GDVS(0.995)PS(0.005)APASPVTPPGAVR	GDVS(22.72)PS(-22.72)APAS(-40.06)PVT(-46.3)PPGAVR	2032	1747;7350;7351;7352;7353
UID2036	Cre10.g465650.t1.2	33.99	development.unspecified	(chl4|510566 : 1366.0) no description available & (gnl|cdd|29257 : 195.0) no description available & (gnl|cdd|35540 : 146.0) no description available & (ipr015943 : 117.87813) WD40/YVTN repeat-like-containing domain & (at3g49660 : 103.0) Transducin/WD40 repeat-like superfamily protein; FUNCTIONS IN: nucleotide binding; INVOLVED IN: G-protein coupled receptor protein signaling pathway; LOCATED IN:…	-0.665342	-2.34873	-1.76138	1.11753	1.14628	-2.01045	0.570959	-0.412423	1.28858	-1.23907	1.09423	-1.62844	-2.28915	3.19532	2.06101	0.976734	1.7084	-2.62442	S	2	___1	0.784143	6.47445e-05	98.3	42.401	98.3	1.1354	8353700	305	5.74922	Cre10.g465650.t1.2|pacid=30790623|transcript=Cre10.g465650.t1.2	305	Cre10.g465650.t1.2|pacid=30790623|transcript=Cre10.g465650.t1.2	Cre10.g465650.t1.2|pacid=30790623|transcript=Cre10.g465650.t1.2	GVLAGAPASALRMSQSGSLSGALPGGANPRA	>Cre10.g465650.t1.2|pacid=30790623|transcript=Cre10.g465650.t1.2 locus=Cre10.g465650 ID=Cre10.g465650.t1.2.v5.5 annot-version=v5.5	X;X;X;X;X;X;X;X;X;X;X;X;Oxidation (M);X;X;Phospho (STY);X;X;X;X;X;X;X;X;X;X;X;X;X;X;X	MS(0.209)QS(0.784)GS(0.005)LS(0.002)GALPGGANPR	MS(-5.75)QS(5.75)GS(-21.69)LS(-26.24)GALPGGANPR	2035	14181;14182;14183;14186
UID2040	Cre10.g465650.t1.2	33.99	development.unspecified	(chl4|510566 : 1366.0) no description available & (gnl|cdd|29257 : 195.0) no description available & (gnl|cdd|35540 : 146.0) no description available & (ipr015943 : 117.87813) WD40/YVTN repeat-like-containing domain & (at3g49660 : 103.0) Transducin/WD40 repeat-like superfamily protein; FUNCTIONS IN: nucleotide binding; INVOLVED IN: G-protein coupled receptor protein signaling pathway; LOCATED IN:…	2.50936	1.51606	1.57951	2.4172	1.68395	2.4009	0.718995	1.0611	1.18966	1.50457	1.68338	0.00376065	-1.80455	-1.72491	-1.34935	0.721177	0.705516	0.718213	S	2	___1	0.999916	0.0042343	63.727	39.312	62.525	-0.18081	54599000	59	40.7604	Cre10.g465650.t1.2|pacid=30790623|transcript=Cre10.g465650.t1.2	59	Cre10.g465650.t1.2|pacid=30790623|transcript=Cre10.g465650.t1.2	Cre10.g465650.t1.2|pacid=30790623|transcript=Cre10.g465650.t1.2	ARVAAGTLARPGPPASPGRGAPGPAARPGAA	>Cre10.g465650.t1.2|pacid=30790623|transcript=Cre10.g465650.t1.2 locus=Cre10.g465650 ID=Cre10.g465650.t1.2.v5.5 annot-version=v5.5	X;X;X;X;X;X;X;X;X;X;X;X;X;X;X;Phospho (STY);X;X;X;X;X;X;X;X;X;X;X;X;X;X;X	VAAGTLARPGPPAS(1)PGR	VAAGT(-40.76)LARPGPPAS(40.76)PGR	2039	20686;20687;20688;20689;20690;20691
UID2284	Cre12.g522300.t1.1	33.99	development.unspecified	(chl4|513312 : 1590.0) no description available & (gnl|cdd|29015 : 102.0) no description available & (gnl|cdd|37120 : 66.1) no description available & (loc_os06g13050.1 : 61.6) no description available & (at1g10510 : 57.0) embryo defective 2004 (emb2004); INVOLVED IN: embryo development ending in seed dormancy; LOCATED IN: mitochondrion, chloroplast, plastid, chloroplast envelope; EXPRESSED IN: 2…	0.149535	-0.469102	0.548038	0.953268	1.099	1.24773	-0.608001	-0.596923	-0.320119	-1.6094	-1.61141	-1.22681	-1.03431	-2.30838	-1.47442	-2.80642	-0.807652	-0.986051	S	2	___1	0.780297	0.0097793	64.798	18.89	64.798	0.20686	9678500	979	5.50424	Cre12.g522300.t1.1|pacid=30793154|transcript=Cre12.g522300.t1.1	979	Cre12.g522300.t1.1|pacid=30793154|transcript=Cre12.g522300.t1.1	Cre12.g522300.t1.1|pacid=30793154|transcript=Cre12.g522300.t1.1	AAVRQMEERVAALGPSASGERSGGVSSSGLP	>Cre12.g522300.t1.1|pacid=30793154|transcript=Cre12.g522300.t1.1 locus=Cre12.g522300 ID=Cre12.g522300.t1.1.v5.5 annot-version=v5.5	X;X;X;X;X;X;X;X;X;X;X;X;X;X;X;Phospho (STY);X;X;X;X;X;X;X;X;X;X;X;X;X;X;X	VAALGPS(0.78)AS(0.22)GER	VAALGPS(5.5)AS(-5.5)GER	2283	20698;20699
UID3290	Cre03.g156100.t1.2	33.99	development.unspecified	(chl4|520555 : 635.0) no description available & (ipr005011 : 185.55388) SART-1 protein & (gnl|cdd|66983 : 126.0) no description available & (gnl|cdd|37428 : 116.0) no description available & (at5g16780 : 72.0) Encodes a protein belonging to SART-1 family. The gene is expressed in the basal region of the developing embryo during heart stage. Phenotypic analyses of dot2 mutants suggest that this p…	3.2489	2.17105	2.1623	3.39317	4.02644	3.48985	4.6776	2.94178	3.44213	5.2574	4.51235	3.69435	4.79968	5.23664	3.87975	3.71744	4.33342	3.49219	T	2	___1	1	0	232.62	132.89	226.08	0.0041313	130250000	831	87.096	Cre03.g156100.t1.2|pacid=30786859|transcript=Cre03.g156100.t1.2	831	Cre03.g156100.t1.2|pacid=30786859|transcript=Cre03.g156100.t1.2	Cre03.g156100.t1.2|pacid=30786859|transcript=Cre03.g156100.t1.2	PAFPLSGARGTIGNLTPLLGDRKVEAMLGIR	>Cre03.g156100.t1.2|pacid=30786859|transcript=Cre03.g156100.t1.2 locus=Cre03.g156100 ID=Cre03.g156100.t1.2.v5.5 annot-version=v5.5	X;X;X;X;X;X;X;X;X;X;X;X;X;X;X;Phospho (STY);X;X;X;X;X;X;X;X;X;X;X;X;X;X;X	GTIGNLT(1)PLLGDR	GT(-87.1)IGNLT(87.1)PLLGDR	3289	8714;8715;8716;8717;8718;8719;8720;8721;8722;8723;8724;8725;8726
UID476	Cre02.g112200.t1.2	33.99	development.unspecified	(chl4|519246 : 4615.0) no description available & (gnl|cdd|29257 : 169.0) no description available & (ipr015943 : 134.897) WD40/YVTN repeat-like-containing domain & (gnl|cdd|35493 : 116.0) no description available & (at3g49660 : 98.6) Transducin/WD40 repeat-like superfamily protein; FUNCTIONS IN: nucleotide binding; INVOLVED IN: G-protein coupled receptor protein signaling pathway; LOCATED IN: ch…	1.11705	-2.86894	0.371311	1.75135	1.80018	1.93923	1.55092	1.10294	1.86444	1.64566	1.89073	2.4541	-1.79373	2.88578	1.85378	0.688526	1.32666	1.23759	S	2	___1	0.982366	7.5769e-06	109.5	66.181	59.857	0.46216	25731000	2887	18.1674	Cre02.g112200.t1.2|pacid=30785428|transcript=Cre02.g112200.t1.2	2887	Cre02.g112200.t1.2|pacid=30785428|transcript=Cre02.g112200.t1.2	Cre02.g112200.t1.2|pacid=30785428|transcript=Cre02.g112200.t1.2	GSVTGAGSGAAARLGSITSGGLGQGTARSVL	>Cre02.g112200.t1.2|pacid=30785428|transcript=Cre02.g112200.t1.2 locus=Cre02.g112200 ID=Cre02.g112200.t1.2.v5.5 annot-version=v5.5	X;X;X;X;X;X;X;X;X;X;X;X;X;X;X;Phospho (STY);X;X;X;X;X;X;X;X;X;X;X;X;X;X;X	LGS(0.982)IT(0.015)S(0.003)GGLGQGTAR	LGS(18.17)IT(-18.17)S(-25.71)GGLGQGT(-48.36)AR	475	11897;11898;11899;11900
UID604	Cre03.g156100.t1.2	33.99	development.unspecified	(chl4|520555 : 635.0) no description available & (ipr005011 : 185.55388) SART-1 protein & (gnl|cdd|66983 : 126.0) no description available & (gnl|cdd|37428 : 116.0) no description available & (at5g16780 : 72.0) Encodes a protein belonging to SART-1 family. The gene is expressed in the basal region of the developing embryo during heart stage. Phenotypic analyses of dot2 mutants suggest that this p…	0.120056	1.64654	0.580231	0.862202	-1.3861	0.577356	0.822721	1.11788	1.35792	1.24148	1.45934	-0.403307	-2.17635	-0.95208	-0.774	1.02186	2.25891	0.27035	S	2	___1	1	0.00447267	79.346	46.487	67.095	-0.476	17111000	529	67.0953	Cre03.g156100.t1.2|pacid=30786859|transcript=Cre03.g156100.t1.2	529	Cre03.g156100.t1.2|pacid=30786859|transcript=Cre03.g156100.t1.2	Cre03.g156100.t1.2|pacid=30786859|transcript=Cre03.g156100.t1.2	SKAAANAAKAANGAASPAPRDGAASVGGSAG	>Cre03.g156100.t1.2|pacid=30786859|transcript=Cre03.g156100.t1.2 locus=Cre03.g156100 ID=Cre03.g156100.t1.2.v5.5 annot-version=v5.5	X;X;X;X;X;X;X;X;X;X;X;X;X;X;X;Phospho (STY);X;X;X;X;X;X;X;X;Phospho (STY);X;X;X;Phospho (STY);X;X	AANGAAS(1)PAPR	AANGAAS(67.1)PAPR	603	596;597
UID606	Cre03.g156100.t1.2	33.99	development.unspecified	(chl4|520555 : 635.0) no description available & (ipr005011 : 185.55388) SART-1 protein & (gnl|cdd|66983 : 126.0) no description available & (gnl|cdd|37428 : 116.0) no description available & (at5g16780 : 72.0) Encodes a protein belonging to SART-1 family. The gene is expressed in the basal region of the developing embryo during heart stage. Phenotypic analyses of dot2 mutants suggest that this p…	3.78632	3.3642	3.65054	4.23152	3.84881	4.16456	3.47636	3.89894	4.00956	4.79548	4.49611	2.27484	4.01906	4.42366	-2.83765	4.03233	4.81941	3.84631	S	2	___1	0.996568	1.11535e-10	122.08	70.354	122.08	0.090783	159020000	538	24.63	Cre03.g156100.t1.2|pacid=30786859|transcript=Cre03.g156100.t1.2	538	Cre03.g156100.t1.2|pacid=30786859|transcript=Cre03.g156100.t1.2	Cre03.g156100.t1.2|pacid=30786859|transcript=Cre03.g156100.t1.2	AANGAASPAPRDGAASVGGSAGARGAYADGD	>Cre03.g156100.t1.2|pacid=30786859|transcript=Cre03.g156100.t1.2 locus=Cre03.g156100 ID=Cre03.g156100.t1.2.v5.5 annot-version=v5.5	X;X;X;X;X;X;Phospho (STY);X;X;X;X;X;X;X;X;Phospho (STY);X;X;X;X;X;X;X;X;X;X;X;X;X;X;X	DGAAS(0.997)VGGS(0.003)AGAR	DGAAS(24.63)VGGS(-24.63)AGAR	605	4742;4744;4746;4747;4748;4750;4752;4754;4758;4759;4762
UID607	Cre03.g156100.t1.2	33.99	development.unspecified	(chl4|520555 : 635.0) no description available & (ipr005011 : 185.55388) SART-1 protein & (gnl|cdd|66983 : 126.0) no description available & (gnl|cdd|37428 : 116.0) no description available & (at5g16780 : 72.0) Encodes a protein belonging to SART-1 family. The gene is expressed in the basal region of the developing embryo during heart stage. Phenotypic analyses of dot2 mutants suggest that this p…	-1.38561	1.33699	1.0918	1.43192	1.0429	1.37562	0.575219	-1.79094	1.36172	1.49047	1.72701	-0.85611	-2.08076	-2.13606	0.918225	1.4859	1.93572	0.592974	S	2	___1	0.99997	1.06505e-06	113.14	52.973	113.14	-0.23738	21225000	542	45.2943	Cre03.g156100.t1.2|pacid=30786859|transcript=Cre03.g156100.t1.2	542	Cre03.g156100.t1.2|pacid=30786859|transcript=Cre03.g156100.t1.2	Cre03.g156100.t1.2|pacid=30786859|transcript=Cre03.g156100.t1.2	AASPAPRDGAASVGGSAGARGAYADGDGSDL	>Cre03.g156100.t1.2|pacid=30786859|transcript=Cre03.g156100.t1.2 locus=Cre03.g156100 ID=Cre03.g156100.t1.2.v5.5 annot-version=v5.5	X;X;Phospho (STY);X;X;X;X;X;X;X;X;X;X;X;X;Phospho (STY);X;X;X;X;X;X;X;X;X;X;X;X;X;X;X	DGAASVGGS(1)AGAR	DGAAS(-45.29)VGGS(45.29)AGAR	606	4743;4745;4749;4751;4753;4755;4756;4757;4760;4761
UID608	Cre03.g156100.t1.2	33.99	development.unspecified	(chl4|520555 : 635.0) no description available & (ipr005011 : 185.55388) SART-1 protein & (gnl|cdd|66983 : 126.0) no description available & (gnl|cdd|37428 : 116.0) no description available & (at5g16780 : 72.0) Encodes a protein belonging to SART-1 family. The gene is expressed in the basal region of the developing embryo during heart stage. Phenotypic analyses of dot2 mutants suggest that this p…	0.812415	-2.84295	1.0187	0.324795	0.48154	-2.13505	0.58316	-1.27439	-0.736598	0.446761	-2.05366	-2.63988	-1.4623	-1.3758	-2.43964	1.19438	-0.0691086	-0.989017	S	2	___1	0.999229	2.11e-05	79.782	54.163	79.782	-0.094892	9086800	779	31.1272	Cre03.g156100.t1.2|pacid=30786859|transcript=Cre03.g156100.t1.2	779	Cre03.g156100.t1.2|pacid=30786859|transcript=Cre03.g156100.t1.2	Cre03.g156100.t1.2|pacid=30786859|transcript=Cre03.g156100.t1.2	GLPAMAAGGGGGGGDSDDEDTGRRGGGGGGG	>Cre03.g156100.t1.2|pacid=30786859|transcript=Cre03.g156100.t1.2 locus=Cre03.g156100 ID=Cre03.g156100.t1.2.v5.5 annot-version=v5.5	X;X;X;X;Oxidation (M);X;X;X;X;X;X;X;X;X;X;Phospho (STY);X;X;X;X;X;X;X;X;X;X;X;X;X;X;X	NAGLPAMAAGGGGGGGDS(0.999)DDEDT(0.001)GR	NAGLPAMAAGGGGGGGDS(31.13)DDEDT(-31.13)GR	607	14350
UID1827	Cre10.g429050.t1.1	28.2	DNA.repair	(chl4|509804 : 612.0) no description available & (at3g28030 : 290.0) Required for repair of pyrimidine-pyrimidinone (6-4) dimers.; ULTRAVIOLET HYPERSENSITIVE 3 (UVH3); FUNCTIONS IN: protein binding, nuclease activity; INVOLVED IN: DNA repair, response to UV-B, response to heat, non-photoreactive DNA repair; LOCATED IN: nucleus; EXPRESSED IN: stem, leaf whorl, seed; EXPRESSED DURING: E expanded co…	1.70828	0.960052	0.843845	2.03093	1.66634	1.90893	2.0745	1.78582	2.27171	3.10364	2.67512	0.949172	2.69	3.57648	3.45422	1.28247	1.66233	1.22188	S	2	___1	1	1.33407e-10	110.13	57.667	105.65	0.2035	36438000	1386	79.4672	Cre10.g429050.t1.1|pacid=30790690|transcript=Cre10.g429050.t1.1	1386	Cre10.g429050.t1.1|pacid=30790690|transcript=Cre10.g429050.t1.1	Cre10.g429050.t1.1|pacid=30790690|transcript=Cre10.g429050.t1.1	VVWEAAAAVGAVRLGSPAPAAAAAGGAGGGS	>Cre10.g429050.t1.1|pacid=30790690|transcript=Cre10.g429050.t1.1 locus=Cre10.g429050 ID=Cre10.g429050.t1.1.v5.5 annot-version=v5.5	X;X;X;X;X;X;X;X;X;X;X;X;X;X;X;Phospho (STY);X;X;X;X;X;X;X;X;X;X;X;X;X;X;X	LGS(1)PAPAAAAAGGAGGGSSR	LGS(79.47)PAPAAAAAGGAGGGS(-79.94)S(-79.47)R	1826	11945;11946;11947;11948;11949;11950;11951;11952;11953
UID1791	Cre09.g416350.t1.2	28.1	DNA.synthesis/chromatin structure	(chl4|526426 : 460.0) no description available & (gnl|cdd|36720 : 244.0) no description available & (gnl|cdd|85149 : 234.0) no description available & (loc_os05g46230.2 : 205.0) no description available & (at4g26110 : 201.0) Encodes a member of a small gene family of proteins with similarity to nucleosome assembly proteins.May function in nucleotide excision repair. Loss of function mutations hav…	0.0607464	-2.17536	0.543453	-1.73377	-0.0883444	-0.578036	-0.287664	-0.16497	0.634413	0.22438	-1.89199	-1.19455	-1.05274	-1.87345	-1.9369	-1.37184	-0.140324	-2.26542	S	2	___1	0.99959	0.000796347	76.82	43.46	76.82	-0.10725	8397000	2	33.8732	Cre09.g416350.t1.2|pacid=30780945|transcript=Cre09.g416350.t1.2	2	Cre09.g416350.t1.2|pacid=30780945|transcript=Cre09.g416350.t1.2	Cre09.g416350.t1.2|pacid=30780945|transcript=Cre09.g416350.t1.2	______________MSGDNDTQLIQAKMATL	>Cre09.g416350.t1.2|pacid=30780945|transcript=Cre09.g416350.t1.2 locus=Cre09.g416350 ID=Cre09.g416350.t1.2.v5.5 annot-version=v5.5	X;X;X;X;X;X;X;X;X;X;X;X;X;X;X;Phospho (STY);X;X;X;X;X;X;X;X;X;X;X;X;X;X;X	S(1)GDNDTQLIQAK	S(33.87)GDNDT(-33.87)QLIQAK	1790	17445;17446;17447
UID2055	Cre11.g467546.t1.1	28.1	DNA.synthesis/chromatin structure	(chl4|522300 : 939.0) no description available & (gnl|cdd|47467 : 148.0) no description available & (gnl|cdd|35786 : 137.0) no description available & (at5g65090 : 94.0) Encodes a protein involved in root hair morphogenesis and tip growth. Required for restricting both the size of the root-hair initiation site and the width of the root hairs during the transition to tip growth, but, apparently, i…	-1.11265	-1.73286	-1.43346	0.261685	1.02522	0.603375	-0.357289	-1.10333	-0.709843	-0.412527	-0.759751	-1.94482	-2.26816	-2.7646	-2.60927	-0.179656	-0.400952	0.259482	S	2	___1	0.999423	0.00792397	69.289	42.261	69.289	-0.14704	7314500	216	33.9403	Cre11.g467546.t1.1|pacid=30776011|transcript=Cre11.g467546.t1.1	216	Cre11.g467546.t1.1|pacid=30776011|transcript=Cre11.g467546.t1.1	Cre11.g467546.t1.1|pacid=30776011|transcript=Cre11.g467546.t1.1	SGSGSGSRQASGRKVSASGTPAAGAGRQAQP	>Cre11.g467546.t1.1|pacid=30776011|transcript=Cre11.g467546.t1.1 locus=Cre11.g467546 ID=Cre11.g467546.t1.1.v5.5 annot-version=v5.5	X;X;X;X;X;X;X;X;X;X;X;X;X;X;X;Phospho (STY);X;X;X;X;X;X;X;X;X;X;X;X;X;X;X	KVS(0.999)ASGTPAAGAGR	KVS(33.94)AS(-33.94)GT(-37.61)PAAGAGR	2054	11059
UID2368	Cre12.g537671.t1.1	28.1	DNA.synthesis/chromatin structure	(chl4|524158 : 1691.0) no description available & (gnl|cdd|35605 : 321.0) no description available & (at5g44800 : 214.0) chromatin remodeling 4 (CHR4); FUNCTIONS IN: in 6 functions; INVOLVED IN: chromatin assembly or disassembly, regulation of transcription; LOCATED IN: chromatin, nucleus; EXPRESSED IN: 24 plant structures; EXPRESSED DURING: 11 growth stages; CONTAINS InterPro DOMAIN/s: Protein o…	0.785633	-2.07667	0.591537	1.33947	1.03442	1.42067	0.73879	1.38468	1.56004	-1.11466	2.53346	2.48212	-1.72214	-1.67185	-1.69115	0.571143	1.12825	1.23751	S	2	___1	0.927512	9.86749e-13	121.03	88.7	85.054	-0.0093571	69678000	3017	11.0705	Cre12.g537671.t1.1|pacid=30792915|transcript=Cre12.g537671.t1.1	3017	Cre12.g537671.t1.1|pacid=30792915|transcript=Cre12.g537671.t1.1	Cre12.g537671.t1.1|pacid=30792915|transcript=Cre12.g537671.t1.1	AAQHHHHHHPYARASSPVAAHLAAPAVQHRE	>Cre12.g537671.t1.1|pacid=30792915|transcript=Cre12.g537671.t1.1 locus=Cre12.g537671 ID=Cre12.g537671.t1.1.v5.5 annot-version=v5.5	X;X;X;X;X;X;X;X;X;X;X;X;X;X;X;Phospho (STY);X;X;X;X;X;X;X;X;X;X;X;X;X;X;X	AS(0.072)S(0.928)PVAAHLAAPAVQHR	AS(-11.07)S(11.07)PVAAHLAAPAVQHR	2367	3695;3697;3698;3699;3700;3701;3702;3703;3704;3705;3706
UID391	Cre02.g095082.t1.1	28.1	DNA.synthesis/chromatin structure	(chl4|512233 : 638.0) no description available & (gnl|cdd|85149 : 101.0) no description available & (gnl|cdd|36720 : 100.0) no description available & (ipr002164 : 74.67697) Nucleosome assembly protein (NAP) & (at4g26110 : 68.9) Encodes a member of a small gene family of proteins with similarity to nucleosome assembly proteins.May function in nucleotide excision repair. Loss of function mutations…	1.20171	2.23789	0.846367	-1.05157	-1.10656	-0.0613291	0.460747	0.784059	1.88682	1.81157	0.89488	-1.2699	-2.07226	-1.28184	-1.18129	-0.136251	0.882924	0.436544	S	2	___1	0.971242	0.00041861	90.545	56.857	72.513	0.23481	18232000	81	15.2972	Cre02.g095082.t1.1|pacid=30785934|transcript=Cre02.g095082.t1.1	81	Cre02.g095082.t1.1|pacid=30785934|transcript=Cre02.g095082.t1.1	Cre02.g095082.t1.1|pacid=30785934|transcript=Cre02.g095082.t1.1	PRGTAASAAAAAAAGSPSAKGAAAAAKGGAS	>Cre02.g095082.t1.1|pacid=30785934|transcript=Cre02.g095082.t1.1 locus=Cre02.g095082 ID=Cre02.g095082.t1.1.v5.5 annot-version=v5.5	X;X;X;X;X;X;X;X;X;X;X;X;X;X;X;Phospho (STY);X;X;X;X;X;X;X;X;X;X;X;X;X;X;X	GTAASAAAAAAAGS(0.971)PS(0.029)AK	GT(-45.79)AAS(-42.79)AAAAAAAGS(15.3)PS(-15.3)AK	390	8703;8704;8705
UID1088	Cre12.g504550.t1.2	28.1.3.2.1	DNA.synthesis/chromatin structure.histone.core.H2A	(loc_os01g05970.1 : 165.0) no description available & (chl4|517389 : 154.0) no description available & (p50565|h2b1_chlre : 153.0) Histone H2B.1 (H2B-I) - Chlamydomonas reinhardtii & (at5g22880 : 142.0) Encodes a histone 2B (H2B) protein. This protein can be ubiquitinated in planta, and this modification depends on the HUB1 and HUB2 E3 ubiquitin ligases.; histone B2 (HTB2); FUNCTIONS IN: DNA bind…	0.207839	1.61216	0.811851	0.487747	1.22067	0.0369503	-0.043184	1.0895	1.26195	1.76275	1.47224	-1.76897	-0.613489	1.40302	-1.80295	1.00137	1.4694	1.31755	S	2	___1	0.999997	5.99085e-05	121.61	80.884	121.61	0.8236	19068000	140	55.981	Cre12.g504550.t1.2|pacid=30792324|transcript=Cre12.g504550.t1.2;Cre17.g714550.t1.2|pacid=30782731|transcript=Cre17.g714550.t1.2;Cre17.g714050.t1.2|pacid=30782614|transcript=Cre17.g714050.t1.2;Cre17.g713450.t1.2|pacid=30782606|transcript=Cre17.g713450.t1.2;Cre17.g711750.t1.2|pacid=30781954|transcript=Cre17.g711750.t1.2;Cre17.g710450.t1.2|pacid=30782433|transcript=Cre17.g710450.t1.2;Cre17.g709150.t…	140;141;141;141;141;141;141;141;141;141;141;141;141;141;141;141;141;141;141;141;141;141;141;144;125;143;143;109	Cre12.g504550.t1.2|pacid=30792324|transcript=Cre12.g504550.t1.2	Cre12.g504550.t1.2|pacid=30792324|transcript=Cre12.g504550.t1.2	AVRLVLPGELAKHAVSEGTKAVTKFTSG___	>Cre12.g504550.t1.2|pacid=30792324|transcript=Cre12.g504550.t1.2 locus=Cre12.g504550 ID=Cre12.g504550.t1.2.v5.5 annot-version=v5.5;>Cre17.g714550.t1.2|pacid=30782731|transcript=Cre17.g714550.t1.2 locus=Cre17.g714550 ID=Cre17.g714550.t1.2.v5.5 annot-version	X;X;X;X;X;X;X;X;X;X;X;X;X;X;X;Phospho (STY);X;X;X;X;X;X;X;X;X;X;X;X;X;X;X	HAVS(1)EGTK	HAVS(55.98)EGT(-55.98)K	1087	9061;9062;9063;9064;9065;9066;9067;9068;9069
UID1124	Cre06.g275900.t1.2	28.1.3.1	DNA.synthesis/chromatin structure.histone.H1	(chl4|523385 : 126.0) no description available & (q08865|h12_volca : 99.0) Histone H1-II - Volvox carteri & (loc_os07g08710.2 : 63.5) no description available & (at2g18050 : 55.8) encodes a structurally divergent linker histone whose gene expression is induced by dehydration and ABA.; histone H1-3 (HIS1-3); FUNCTIONS IN: DNA binding, nucleosomal DNA binding; INVOLVED IN: response to water depriva…	1.79706	2.00595	1.85336	-2.58742	0.473801	1.40823	4.10953	4.10856	4.75793	4.95586	4.01128	-0.592977	-1.63337	1.49144	1.05628	5.19267	6.22983	5.70971	S	2	___1	1	1.02748e-75	159.5	113.18	92.897	-0.18882	211780000	12	92.8971	Cre06.g275900.t1.2|pacid=30778835|transcript=Cre06.g275900.t1.2	12	Cre06.g275900.t1.2|pacid=30778835|transcript=Cre06.g275900.t1.2	Cre06.g275900.t1.2|pacid=30778835|transcript=Cre06.g275900.t1.2	____MADVAAPAPAKSPAAKKAAKAKKVATH	>Cre06.g275900.t1.2|pacid=30778835|transcript=Cre06.g275900.t1.2 locus=Cre06.g275900 ID=Cre06.g275900.t1.2.v5.5 annot-version=v5.5	X;X;X;X;X;X;X;X;X;X;X;X;X;X;X;Phospho (STY);X;X;X;X;X;X;X;X;X;X;X;X;X;X;X	ADVAAPAPAKS(1)PAAKK	ADVAAPAPAKS(92.9)PAAKK	1123	1321;1322;1323;1324;1325;1326;1327;1328;1329;1330;1331;1332;1333;1334;1335;1336;1337;1338;1339;1340;1341;1342;1343;1344;1345
UID743	Cre03.g196900.t1.2	28.99	DNA.unspecified	(chl4|521426 : 394.0) no description available & (at3g60600 : 112.0) Encodes VAP27 (for Vesicle-Associated Protein). VAP27 has high homology to the VAP33 family of SNARE-like proteins from animals. May be involved in vesicular transport to or from the ER. Located exclusively in limiting membrane of protein storage vacuoles. Binds SRC2.; VAMP/SYNAPTOBREVIN-ASSOCIATED PROTEIN 27-1 (VAP27-1); FUNCTI…	-1.89391	4.57695	5.2564	-1.7235	1.65944	3.82585	-2.22898	4.44637	6.81349	5.53651	7.59792	7.98193	-1.55279	-1.57128	5.95481	4.45893	7.06947	6.66039	S	3	___1	1	8.23857e-70	139.22	93.975	139.22	-0.19364	614540000	133	75.325	Cre03.g196900.t1.2|pacid=30786915|transcript=Cre03.g196900.t1.2	133	Cre03.g196900.t1.2|pacid=30786915|transcript=Cre03.g196900.t1.2	Cre03.g196900.t1.2|pacid=30786915|transcript=Cre03.g196900.t1.2	EYRLRVTIEGPAAPPSPVPEANEADDEAVAR	>Cre03.g196900.t1.2|pacid=30786915|transcript=Cre03.g196900.t1.2 locus=Cre03.g196900 ID=Cre03.g196900.t1.2.v5.5 annot-version=v5.5	X;X;X;X;X;X;X;X;X;X;X;X;X;X;X;Phospho (STY);X;X;X;X;X;X;X;X;X;X;X;X;X;X;X	LRVTIEGPAAPPS(1)PVPEANEADDEAVAR	LRVT(-75.32)IEGPAAPPS(75.32)PVPEANEADDEAVAR	742	12762;12763;12764;12765;12766;12767;12768;12769;12770;12771
UID2709	Cre16.g652150.t1.2	4.1.6	glycolysis.cytosolic branch.fructose-2,6-bisphosphatase (Fru2,6BisPase)	(chl4|516066 : 966.0) no description available & (gnl|cdd|35455 : 407.0) no description available & (loc_os05g07130.1 : 391.0) no description available & (at1g07110 : 374.0) Encodes the bifunctional enzyme fructose-6-phosphate 2-kinase/fructose-2,6-bisphosphatase.; "fructose-2,6-bisphosphatase" (F2KP); FUNCTIONS IN: fructose-2,6-bisphosphate 2-phosphatase activity; INVOLVED IN: N-terminal protein…	-1.42372	-1.09509	0.350994	-2.85395	1.90173	2.41799	1.19371	-2.10957	1.62361	0.324327	0.80909	-1.50452	-1.5213	-1.3702	-0.622574	0.0135769	1.82183	1.39172	S	2	___1	0.999998	0.0083795	62.739	31.261	62.739	-0.18918	20239000	698	56.703	Cre16.g652150.t1.2|pacid=30777732|transcript=Cre16.g652150.t1.2	698	Cre16.g652150.t1.2|pacid=30777732|transcript=Cre16.g652150.t1.2	Cre16.g652150.t1.2|pacid=30777732|transcript=Cre16.g652150.t1.2	ENEEGAGAGLRAGGASPVPVPVPVPTRWVPE	>Cre16.g652150.t1.2|pacid=30777732|transcript=Cre16.g652150.t1.2 locus=Cre16.g652150 ID=Cre16.g652150.t1.2.v5.5 annot-version=v5.5	X;X;X;X;X;X;X;X;X;X;X;X;X;X;X;Phospho (STY);X;X;X;X;X;X;X;X;X;X;X;X;X;X;X	AGGAS(1)PVPVPVPVPTR	AGGAS(56.7)PVPVPVPVPT(-56.7)R	2708	1667;1668;1669
UID681	Cre03.g171950.t1.1	4.1.15	glycolysis.cytosolic branch.phospho-enol-pyruvate carboxylase (PEPC)	(chl4|520898 : 2021.0) no description available & (q6r2v6|capp2_chlre : 2018.0) Phosphoenolpyruvate carboxylase 2 (EC 4.1.1.31) (PEP carboxylase 2) (PEPCase 2) (PEPC 2) - Chlamydomonas reinhardtii & (gnl|cdd|80444 : 742.0) no description available & (loc_os01g02050.1 : 641.0) no description available & (at1g68750 : 624.0) Encodes one of four Arabidopsis phosphoenolpyruvate (PEP) carboxylase prote…	1.21639	0.734979	0.916137	-0.0365258	0.526689	0.832828	0.477801	0.26354	0.586522	0.130111	-1.25625	-2.55809	-1.22712	-1.92204	-2.3353	0.307785	0.665344	2.31923	S	2	___1	0.999995	0.00284092	76.574	38.415	76.574	0.016922	25544000	580	56.009	Cre03.g171950.t1.1|pacid=30788022|transcript=Cre03.g171950.t1.1	580	Cre03.g171950.t1.1|pacid=30788022|transcript=Cre03.g171950.t1.1	Cre03.g171950.t1.1|pacid=30788022|transcript=Cre03.g171950.t1.1	GGAGGGGGGGANRAASGLGGDPTFTRRSLMA	>Cre03.g171950.t1.1|pacid=30788022|transcript=Cre03.g171950.t1.1 locus=Cre03.g171950 ID=Cre03.g171950.t1.1.v5.5 annot-version=v5.5	X;X;X;X;X;X;X;X;X;X;X;X;X;X;X;Phospho (STY);X;X;X;X;X;X;X;X;X;X;X;X;X;X;X	AAS(1)GLGGDPTFTRR	AAS(56.01)GLGGDPT(-56.01)FT(-56.01)RR	680	717;718;719;720;721;722;723;724;725;726
UID3326	Cre03.g205950.t1.1	4.1.16	glycolysis.cytosolic branch.phospho-enol-pyruvate carboxylase kinase (PPCK)	(chl4|521624 : 859.0) no description available & (gnl|cdd|29142 : 176.0) no description available & (gnl|cdd|35803 : 136.0) no description available & (at2g41860 : 103.0) member of Calcium Dependent Protein Kinase; calcium-dependent protein kinase 14 (CPK14); FUNCTIONS IN: in 6 functions; INVOLVED IN: protein amino acid phosphorylation; LOCATED IN: cytoplasm; EXPRESSED IN: 9 plant structures; EXP…	1.63573	0.719928	0.560195	0.472976	1.60995	1.40953	0.0823136	1.46351	2.10293	1.97025	1.95817	-1.55506	-1.67835	1.72982	1.68756	0.682887	1.9561	2.91906	T	2	___1	0.996817	0.00311636	96.489	77.501	96.489	-0.16553	30831000	74	24.9578	Cre03.g205950.t1.1|pacid=30788153|transcript=Cre03.g205950.t1.1	74	Cre03.g205950.t1.1|pacid=30788153|transcript=Cre03.g205950.t1.1	Cre03.g205950.t1.1|pacid=30788153|transcript=Cre03.g205950.t1.1	APRGRRVGVELARAKTSVDVTSVRSSAASSA	>Cre03.g205950.t1.1|pacid=30788153|transcript=Cre03.g205950.t1.1 locus=Cre03.g205950 ID=Cre03.g205950.t1.1.v5.5 annot-version=v5.5	X;X;X;X;X;X;X;X;X;X;X;X;X;X;X;Phospho (STY);X;X;X;X;X;X;X;X;X;X;X;X;X;X;X	AKT(0.997)S(0.003)VDVTSVR	AKT(24.96)S(-24.96)VDVT(-76.41)S(-76.41)VR	3325	2380;2381;2382
UID3327	Cre03.g205950.t1.1	4.1.16	glycolysis.cytosolic branch.phospho-enol-pyruvate carboxylase kinase (PPCK)	(chl4|521624 : 859.0) no description available & (gnl|cdd|29142 : 176.0) no description available & (gnl|cdd|35803 : 136.0) no description available & (at2g41860 : 103.0) member of Calcium Dependent Protein Kinase; calcium-dependent protein kinase 14 (CPK14); FUNCTIONS IN: in 6 functions; INVOLVED IN: protein amino acid phosphorylation; LOCATED IN: cytoplasm; EXPRESSED IN: 9 plant structures; EXP…	-2.38463	1.75723	2.11708	1.09321	-1.40942	1.3911	0.482677	1.17034	-1.77349	2.15236	2.74676	-0.334585	3.0064	3.33166	3.05986	2.40597	-2.22466	3.82767	T	2	___1	0.89042	5.86632e-16	128.82	88.097	103.67	0.13381	35703000	27	9.0989	Cre03.g205950.t1.1|pacid=30788153|transcript=Cre03.g205950.t1.1	27	Cre03.g205950.t1.1|pacid=30788153|transcript=Cre03.g205950.t1.1	Cre03.g205950.t1.1|pacid=30788153|transcript=Cre03.g205950.t1.1	KPELGAQQQPLRRSLTEPSPSSVTPSRGRRS	>Cre03.g205950.t1.1|pacid=30788153|transcript=Cre03.g205950.t1.1 locus=Cre03.g205950 ID=Cre03.g205950.t1.1.v5.5 annot-version=v5.5	X;X;X;X;X;X;X;X;X;X;X;X;X;X;X;Phospho (STY);X;X;X;X;X;X;X;X;X;X;X;X;X;X;X	S(0.11)LT(0.89)EPSPSSVTPSR	S(-9.1)LT(9.1)EPS(-51.91)PS(-66.89)S(-66.23)VT(-89.68)PS(-97.39)R	3326	18316;18317;18320
UID715	Cre03.g184450.t1.1	4.1.16	glycolysis.cytosolic branch.phospho-enol-pyruvate carboxylase kinase (PPCK)	(chl4|521160 : 1176.0) no description available & (gnl|cdd|29142 : 238.0) no description available & (gnl|cdd|35795 : 169.0) no description available & (loc_os01g09580.1 : 135.0) no description available & (at2g25880 : 127.0) Encodes a member of a family of Ser/Thr kinases whose activities peak during cell division. Transcripts are abundant in tissues rich in dividing cells like roots and flowers…	1.14716	1.80245	1.58299	-1.44348	1.54849	1.11162	1.572	-1.64701	1.4805	-2.57011	1.11572	-1.98881	-1.99087	-1.20475	-2.07826	1.35915	2.02962	2.48276	S	2	___1	0.783681	0.00562042	64.349	39.644	64.349	0.70595	25694000	556	5.59119	Cre03.g184450.t1.1|pacid=30786984|transcript=Cre03.g184450.t1.1	556	Cre03.g184450.t1.1|pacid=30786984|transcript=Cre03.g184450.t1.1	Cre03.g184450.t1.1|pacid=30786984|transcript=Cre03.g184450.t1.1	SVASFASLQHVPRTGSVNELAESEDLGLVQR	>Cre03.g184450.t1.1|pacid=30786984|transcript=Cre03.g184450.t1.1 locus=Cre03.g184450 ID=Cre03.g184450.t1.1.v5.5 annot-version=v5.5	X;X;X;X;X;X;X;X;X;X;X;X;X;X;X;Phospho (STY);X;X;X;X;X;X;X;X;X;X;X;X;X;X;X	T(0.216)GS(0.784)VNELAESEDLGLVQR	T(-5.59)GS(5.59)VNELAES(-43.35)EDLGLVQR	714	19892
UID779	Cre03.g205950.t1.1	4.1.16	glycolysis.cytosolic branch.phospho-enol-pyruvate carboxylase kinase (PPCK)	(chl4|521624 : 859.0) no description available & (gnl|cdd|29142 : 176.0) no description available & (gnl|cdd|35803 : 136.0) no description available & (at2g41860 : 103.0) member of Calcium Dependent Protein Kinase; calcium-dependent protein kinase 14 (CPK14); FUNCTIONS IN: in 6 functions; INVOLVED IN: protein amino acid phosphorylation; LOCATED IN: cytoplasm; EXPRESSED IN: 9 plant structures; EXP…	1.03685	0.861377	1.19227	-1.33613	2.25772	2.06968	1.1373	-2.14314	-1.35731	0.936496	1.07681	-1.35922	-0.962833	-2.46265	-2.4273	2.52837	2.5996	3.13842	S	2	___1	1	5.88374e-23	132.62	83.132	132.62	-0.07654	28399000	489	68.0784	Cre03.g205950.t1.1|pacid=30788153|transcript=Cre03.g205950.t1.1	489	Cre03.g205950.t1.1|pacid=30788153|transcript=Cre03.g205950.t1.1	Cre03.g205950.t1.1|pacid=30788153|transcript=Cre03.g205950.t1.1	DVGMGGGGGGGSNRRSAGGNVASAVPERVLA	>Cre03.g205950.t1.1|pacid=30788153|transcript=Cre03.g205950.t1.1 locus=Cre03.g205950 ID=Cre03.g205950.t1.1.v5.5 annot-version=v5.5	X;X;X;X;X;X;X;X;X;X;X;X;X;X;X;Phospho (STY);X;X;X;X;X;X;X;X;X;X;X;X;X;X;X	S(1)AGGNVASAVPER	S(68.08)AGGNVAS(-68.08)AVPER	778	16501;16502;16503;16504;16505
UID1060	Cre06.g262900.t1.2	4.1.4	glycolysis.cytosolic branch.phosphofructokinase (PFK)	(chl4|523099 : 1023.0) no description available & (gnl|cdd|82016 : 426.0) no description available & (loc_os09g24910.2 : 411.0) no description available & (at2g22480 : 405.0) phosphofructokinase 5 (PFK5); CONTAINS InterPro DOMAIN/s: Pyrophosphate-dependent phosphofructokinase TP0108 (InterPro:IPR012004), Phosphofructokinase (InterPro:IPR000023); BEST Arabidopsis thaliana protein match is: phospho…	1.18613	-1.74494	1.35621	1.66907	-2.32448	-1.3377	-2.77099	2.7971	4.80936	3.35322	3.49269	1.76765	-1.80374	-2.04999	-2.88473	1.63549	2.1978	1.61291	S	2	___1	1	4.19057e-32	132.51	103.01	129.74	0.7311	123210000	81	68.9764	Cre06.g262900.t1.2|pacid=30779670|transcript=Cre06.g262900.t1.2	81	Cre06.g262900.t1.2|pacid=30779670|transcript=Cre06.g262900.t1.2	Cre06.g262900.t1.2|pacid=30779670|transcript=Cre06.g262900.t1.2	SPYGAGRVLTPSPPGSIDDDDVLELKNLRNY	>Cre06.g262900.t1.2|pacid=30779670|transcript=Cre06.g262900.t1.2 locus=Cre06.g262900 ID=Cre06.g262900.t1.2.v5.5 annot-version=v5.5	X;X;X;X;X;X;X;X;X;X;X;Phospho (STY);X;X;X;Phospho (STY);X;X;X;X;X;X;X;X;X;X;X;X;X;X;X	VLT(0.002)PS(0.998)PPGS(1)IDDDDVLELK	VLT(-26.39)PS(26.39)PPGS(68.98)IDDDDVLELK	1059	21759;21760;21761;21762;21763;21764;21765;21766;21767;21768;21769;21770;21771;21772;21773;21774
UID4866	Cre06.g262900.t1.2	4.1.4	glycolysis.cytosolic branch.phosphofructokinase (PFK)	(chl4|523099 : 1023.0) no description available & (gnl|cdd|82016 : 426.0) no description available & (loc_os09g24910.2 : 411.0) no description available & (at2g22480 : 405.0) phosphofructokinase 5 (PFK5); CONTAINS InterPro DOMAIN/s: Pyrophosphate-dependent phosphofructokinase TP0108 (InterPro:IPR012004), Phosphofructokinase (InterPro:IPR000023); BEST Arabidopsis thaliana protein match is: phospho…	-1.56305	1.55517	2.79309	1.99901	2.39767	2.05521	3.13663	1.13246	3.73207	3.60533	3.60607	1.73636	-1.71422	-0.333823	-1.18793	1.22306	-1.91594	-2.51056	S	2	___2	0.997707	1.92266e-23	129.74	100.85	129.74	0.7311	64210000	77	26.3865	Cre06.g262900.t1.2|pacid=30779670|transcript=Cre06.g262900.t1.2	77	Cre06.g262900.t1.2|pacid=30779670|transcript=Cre06.g262900.t1.2	Cre06.g262900.t1.2|pacid=30779670|transcript=Cre06.g262900.t1.2	QYVSSPYGAGRVLTPSPPGSIDDDDVLELKN	>Cre06.g262900.t1.2|pacid=30779670|transcript=Cre06.g262900.t1.2 locus=Cre06.g262900 ID=Cre06.g262900.t1.2.v5.5 annot-version=v5.5	X;X;X;X;X;X;X;X;X;X;X;X;X;X;X;Phospho (STY);X;X;X;Phospho (STY);X;X;X;X;X;X;X;X;X;X;X	VLT(0.002)PS(0.998)PPGS(1)IDDDDVLELK	VLT(-26.39)PS(26.39)PPGS(68.98)IDDDDVLELK	1058	21759;21760;21761;21762;21763;21764;21765;21774
UID4867	Cre06.g262900.t1.2	4.1.4	glycolysis.cytosolic branch.phosphofructokinase (PFK)	(chl4|523099 : 1023.0) no description available & (gnl|cdd|82016 : 426.0) no description available & (loc_os09g24910.2 : 411.0) no description available & (at2g22480 : 405.0) phosphofructokinase 5 (PFK5); CONTAINS InterPro DOMAIN/s: Pyrophosphate-dependent phosphofructokinase TP0108 (InterPro:IPR012004), Phosphofructokinase (InterPro:IPR000023); BEST Arabidopsis thaliana protein match is: phospho…	-2.0201	1.55517	2.79309	1.99901	2.39767	2.05521	3.13663	1.13246	3.73207	3.60533	3.60607	1.73636	-1.69856	-1.63951	-1.35669	1.22306	-1.57523	-1.81535	S	2	___2	1	4.19057e-32	132.51	103.01	129.74	0.7311	123210000	81	68.9764	Cre06.g262900.t1.2|pacid=30779670|transcript=Cre06.g262900.t1.2	81	Cre06.g262900.t1.2|pacid=30779670|transcript=Cre06.g262900.t1.2	Cre06.g262900.t1.2|pacid=30779670|transcript=Cre06.g262900.t1.2	SPYGAGRVLTPSPPGSIDDDDVLELKNLRNY	>Cre06.g262900.t1.2|pacid=30779670|transcript=Cre06.g262900.t1.2 locus=Cre06.g262900 ID=Cre06.g262900.t1.2.v5.5 annot-version=v5.5	X;X;X;X;X;X;X;X;X;X;X;Phospho (STY);X;X;X;Phospho (STY);X;X;X;X;X;X;X;X;X;X;X;X;X;X;X	VLT(0.002)PS(0.998)PPGS(1)IDDDDVLELK	VLT(-26.39)PS(26.39)PPGS(68.98)IDDDDVLELK	1059	21759;21760;21761;21762;21763;21764;21765;21766;21767;21768;21769;21770;21771;21772;21773;21774
UID1116	Cre06.g272050.t1.2	4.1.12	glycolysis.cytosolic branch.phosphoglycerate mutase	(chl4|523303 : 1119.0) no description available & (q42908|pmgi_mescr : 647.0) 2,3-bisphosphoglycerate-independent phosphoglycerate mutase (EC 5.4.2.1) (Phosphoglyceromutase) (BPG-independent PGAM) (PGAM-I) - Mesembryanthemum crystallinum (Common ice plant) & (loc_os03g21260.1 : 639.0) no description available & (at1g09780 : 627.0) Phosphoglycerate mutase, 2,3-bisphosphoglycerate-independent; FUNC…	3.12603	2.63992	-1.87547	3.79183	4.09509	-2.55797	4.65517	5.34856	6.12799	5.67244	6.0278	6.34545	6.38122	-1.18048	5.54024	1.40082	2.81162	1.97689	S	3	___1	0.997744	2.90922e-13	84.03	53.599	73.361	0.12459	563320000	148	26.6521	Cre06.g272050.t1.2|pacid=30779959|transcript=Cre06.g272050.t1.2	148	Cre06.g272050.t1.2|pacid=30779959|transcript=Cre06.g272050.t1.2	Cre06.g272050.t1.2|pacid=30779959|transcript=Cre06.g272050.t1.2	HGKAVGLPSDADMGNSEVGHNALGSGQVVDQ	>Cre06.g272050.t1.2|pacid=30779959|transcript=Cre06.g272050.t1.2 locus=Cre06.g272050 ID=Cre06.g272050.t1.2.v5.5 annot-version=v5.5	X;X;X;X;X;X;X;X;X;X;X;X;Oxidation (M);X;X;Phospho (STY);X;X;X;X;X;X;X;X;X;X;X;X;X;X;X	AVGLPS(0.002)DADMGNS(0.998)EVGHNALGSGQVVDQGAR	AVGLPS(-26.65)DADMGNS(26.65)EVGHNALGS(-40.04)GQVVDQGAR	1115	4184;4185;4186;4187;4188;4189
UID4965	Cre06.g280950.t1.2	4.1.14	glycolysis.cytosolic branch.pyruvate kinase (PK)	(chl4|523494 : 1399.0) no description available & (loc_os12g05110.2 : 337.0) no description available & (at2g36580 : 330.0) Pyruvate kinase family protein; FUNCTIONS IN: pyruvate kinase activity, potassium ion binding, magnesium ion binding, catalytic activity; INVOLVED IN: glycolysis; LOCATED IN: plasma membrane; EXPRESSED IN: guard cell; CONTAINS InterPro DOMAIN/s: Pyruvate/Phosphoenolpyruvate …	3.02163	1.82171	1.83644	2.28087	2.64368	3.28823	5.06472	3.76298	4.46576	4.15533	4.18346	4.40967	-0.996511	-2.06635	2.10036	-0.161391	2.40371	-2.47578	S	2	___2	1	6.83933e-167	190.3	140.77	137.58	-0.079002	148980000	494	64.6314	Cre06.g280950.t1.2|pacid=30778515|transcript=Cre06.g280950.t1.2	494	Cre06.g280950.t1.2|pacid=30778515|transcript=Cre06.g280950.t1.2	Cre06.g280950.t1.2|pacid=30778515|transcript=Cre06.g280950.t1.2	LGVAAKTMARFSQVASAGSLAGLGLGRSAAA	>Cre06.g280950.t1.2|pacid=30778515|transcript=Cre06.g280950.t1.2 locus=Cre06.g280950 ID=Cre06.g280950.t1.2.v5.5 annot-version=v5.5	X;X;X;X;X;X;X;X;X;X;X;X;X;X;X;Phospho (STY);X;X;Phospho (STY);X;X;X;X;X;X;X;X;X;X;X;X	FSQVAS(1)AGS(1)LAGLGLGR	FS(-64.63)QVAS(64.63)AGS(87.34)LAGLGLGR	1157	6890;6891;6892;6893;6894;6895;6896;6897;6898;6899;6901;6902;6903;6904;6905;6906;6907
UID4966	Cre06.g280950.t1.2	4.1.14	glycolysis.cytosolic branch.pyruvate kinase (PK)	(chl4|523494 : 1399.0) no description available & (loc_os12g05110.2 : 337.0) no description available & (at2g36580 : 330.0) Pyruvate kinase family protein; FUNCTIONS IN: pyruvate kinase activity, potassium ion binding, magnesium ion binding, catalytic activity; INVOLVED IN: glycolysis; LOCATED IN: plasma membrane; EXPRESSED IN: guard cell; CONTAINS InterPro DOMAIN/s: Pyruvate/Phosphoenolpyruvate …	3.02163	1.82171	1.83644	2.28087	2.64368	3.28823	5.06472	3.76298	4.46576	4.15533	4.18346	4.40967	-2.2344	3.92381	2.10036	-0.161391	2.40371	-1.93596	S	2	___2	1	3.10814e-65	156.79	121.69	137.58	-0.079002	101160000	497	87.3401	Cre06.g280950.t1.2|pacid=30778515|transcript=Cre06.g280950.t1.2	497	Cre06.g280950.t1.2|pacid=30778515|transcript=Cre06.g280950.t1.2	Cre06.g280950.t1.2|pacid=30778515|transcript=Cre06.g280950.t1.2	AAKTMARFSQVASAGSLAGLGLGRSAAATSA	>Cre06.g280950.t1.2|pacid=30778515|transcript=Cre06.g280950.t1.2 locus=Cre06.g280950 ID=Cre06.g280950.t1.2.v5.5 annot-version=v5.5	X;X;X;X;X;X;X;X;Phospho (STY);X;X;X;Phospho (STY);X;X;Phospho (STY);X;X;X;X;X;X;X;X;X;X;X;X;X;X;X	FSQVAS(1)AGS(1)LAGLGLGR	FS(-64.63)QVAS(64.63)AGS(87.34)LAGLGLGR	1158	6890;6891;6892;6893;6894;6895;6896;6897;6898;6899;6900
UID516	Cre02.g141250.t1.2	17.1.2	hormone metabolism.abscisic acid.signal transduction	(chl4|519864 : 593.0) no description available & (gnl|cdd|29062 : 214.0) no description available & (gnl|cdd|35917 : 191.0) no description available & (ipr001932 : 190.19827) Protein phosphatase 2C-like & (at1g72770 : 160.0) mutant has ABA hypersensitive inhibition of seed germination; Protein Phosphatase 2C; regulates the activation of the Snf1-related kinase OST1 by abscisic acid.; homology to …	-1.87213	1.2835	0.871196	-1.40153	0.634424	0.514536	0.613811	-1.75925	1.43629	0.786461	1.72907	-1.62437	-2.24308	-1.78655	-0.555909	0.792222	2.34236	1.92038	S	2	___1	0.999999	0.000675341	93.92	60.672	93.92	-0.87494	19377000	468	58.5908	Cre02.g141250.t1.2|pacid=30785628|transcript=Cre02.g141250.t1.2	468	Cre02.g141250.t1.2|pacid=30785628|transcript=Cre02.g141250.t1.2	Cre02.g141250.t1.2|pacid=30785628|transcript=Cre02.g141250.t1.2	QPKQQPASPVTPEVVSDADD___________	>Cre02.g141250.t1.2|pacid=30785628|transcript=Cre02.g141250.t1.2 locus=Cre02.g141250 ID=Cre02.g141250.t1.2.v5.5 annot-version=v5.5	X;X;X;X;X;X;X;X;X;X;X;X;X;X;X;Phospho (STY);X;X;X;X;X;X;X;X;X;X;X;X;X;X;X	QQPASPVTPEVVS(1)DADD	QQPAS(-89.37)PVT(-58.59)PEVVS(58.59)DADD	515	15201
UID2835	Cre16.g680700.t1.2	17.2.3	hormone metabolism.auxin.induced-regulated-responsive-activated	(chl4|516676 : 561.0) no description available & (gnl|cdd|48483 : 84.9) no description available & (at3g15450 : 73.2) Aluminium induced protein with YGL and LRDR motifs; FUNCTIONS IN: molecular_function unknown; EXPRESSED IN: 25 plant structures; EXPRESSED DURING: 13 growth stages; BEST Arabidopsis thaliana protein match is: Aluminium induced protein with YGL and LRDR motifs (TAIR:AT4G27450.1); H…	3.42048	1.84375	-0.393096	2.82976	1.36481	2.66019	2.2434	2.06596	3.33455	2.33315	2.65921	-1.06715	2.17086	2.78245	1.19401	1.7119	2.43748	0.38775	S	2	___1	1	1.14254e-21	140.33	106.4	96.866	0.39502	48424000	281	77.589	Cre16.g680700.t1.2|pacid=30778229|transcript=Cre16.g680700.t1.2	281	Cre16.g680700.t1.2|pacid=30778229|transcript=Cre16.g680700.t1.2	Cre16.g680700.t1.2|pacid=30778229|transcript=Cre16.g680700.t1.2	VTSKGVVCGAVYKVASAQNIDSA________	>Cre16.g680700.t1.2|pacid=30778229|transcript=Cre16.g680700.t1.2 locus=Cre16.g680700 ID=Cre16.g680700.t1.2.v5.5 annot-version=v5.5	X;Phospho (STY);Phospho (STY);X;X;X;X;X;X;X;X;X;X;X;X;Phospho (STY);X;X;X;X;X;X;X;X;X;X;X;X;X;X;X	VAS(1)AQNIDSA	VAS(77.59)AQNIDS(-77.59)A	2834	20796;20797;20798;20799;20800;20801;20802;20803;20804;20805;20806;20807
UID2836	Cre16.g680700.t1.2	17.2.3	hormone metabolism.auxin.induced-regulated-responsive-activated	(chl4|516676 : 561.0) no description available & (gnl|cdd|48483 : 84.9) no description available & (at3g15450 : 73.2) Aluminium induced protein with YGL and LRDR motifs; FUNCTIONS IN: molecular_function unknown; EXPRESSED IN: 25 plant structures; EXPRESSED DURING: 13 growth stages; BEST Arabidopsis thaliana protein match is: Aluminium induced protein with YGL and LRDR motifs (TAIR:AT4G27450.1); H…	6.61473	5.67984	5.7774	5.58017	5.54755	6.41555	5.21242	5.858	5.13312	3.50174	-0.597019	3.4101	3.31021	-0.774266	3.65531	-2.25395	4.26414	4.38684	S	2	___1	0.987434	1.73927e-42	148.97	118.39	124.45	-0.1744	446570000	268	18.953	Cre16.g680700.t1.2|pacid=30778229|transcript=Cre16.g680700.t1.2	268	Cre16.g680700.t1.2|pacid=30778229|transcript=Cre16.g680700.t1.2	Cre16.g680700.t1.2|pacid=30778229|transcript=Cre16.g680700.t1.2	GAEGWRNVKAIPRVTSKGVVCGAVYKVASAQ	>Cre16.g680700.t1.2|pacid=30778229|transcript=Cre16.g680700.t1.2 locus=Cre16.g680700 ID=Cre16.g680700.t1.2.v5.5 annot-version=v5.5	X;X;X;X;X;X;X;X;X;X;X;X;X;X;X;Phospho (STY);X;X;X;X;X;X;X;X;X;X;X;X;Phospho (STY);X;X	VT(0.013)S(0.987)KGVVCGAVYK	VT(-18.95)S(18.95)KGVVCGAVY(-120.39)K	2835	22410;22411;22412;22413
UID1375	Cre07.g326450.t1.1	17.2.2	hormone metabolism.auxin.signal transduction	(chl4|524485 : 780.0) no description available & (gnl|cdd|37484 : 126.0) no description available & (at5g07120 : 111.0) Encodes sorting nexin SNX2b. SNX2b is peripherally associated with membranes. Involved in vesicular trafficking from endosomes to the vacuole.; sorting nexin 2B (SNX2b); FUNCTIONS IN: phospholipid binding; INVOLVED IN: vesicle-mediated transport, intracellular signaling pathway;…	4.09959	3.7012	3.22406	2.99482	2.80349	3.10135	3.08838	3.47801	3.58145	3.51295	3.17644	2.84383	-2.50894	-1.79874	2.36368	2.8857	3.51742	3.18942	S	3	___1	0.992703	9.93952e-28	117.35	88.735	117.35	-0.031255	100720000	48	21.3496	Cre07.g326450.t1.1|pacid=30774830|transcript=Cre07.g326450.t1.1	48	Cre07.g326450.t1.1|pacid=30774830|transcript=Cre07.g326450.t1.1	Cre07.g326450.t1.1|pacid=30774830|transcript=Cre07.g326450.t1.1	GSASRSPAQALPAQHSDSPGFASAALGTRSP	>Cre07.g326450.t1.1|pacid=30774830|transcript=Cre07.g326450.t1.1 locus=Cre07.g326450 ID=Cre07.g326450.t1.1.v5.5 annot-version=v5.5	X;X;X;X;X;X;X;X;X;X;X;X;X;X;X;Phospho (STY);X;X;X;X;X;X;X;X;X;X;X;X;X;Phospho (STY);X	SPAQALPAQHS(0.993)DS(0.007)PGFASAALGTR	S(-46.65)PAQALPAQHS(21.35)DS(-21.35)PGFAS(-82.19)AALGT(-81.39)R	1374	18490;18491;18492;18493;18494
UID11009	Cre06.g269200.t3.1	17.3.2.1	hormone metabolism.brassinosteroid.signal transduction.BRI	(chl4|523235 : 577.0) no description available & (loc_os10g33080.1 : 89.7) no description available & (at2g26330 : 81.6) Homologous to receptor protein kinases. Involved in specification of organs originating from the shoot apical meristem. Contains a cytoplasmic protein kinase catalytic domain, a transmembrane region, and an extracellular leucine-rich repeat. ER has been identified as a quantita…	1.1343	-2.32317	-2.36822	1.37112	1.01496	1.57588	0.823944	1.1036	1.04671	1.48315	1.65997	1.54477	3.20715	3.8888	3.5428	-1.69714	1.4538	0.938148	T	2	___3	1	0.00318614	52.891	9.6508	52.891	-0.21023	18850000	545	52.8915	Cre06.g269200.t3.1|pacid=30778708|transcript=Cre06.g269200.t3.1;Cre06.g269200.t1.1|pacid=30778706|transcript=Cre06.g269200.t1.1	545;545	Cre06.g269200.t3.1|pacid=30778708|transcript=Cre06.g269200.t3.1	Cre06.g269200.t3.1|pacid=30778708|transcript=Cre06.g269200.t3.1	LLLLRRLVPSVVRYRTMLAKKMPPGFSQRNR	>Cre06.g269200.t3.1|pacid=30778708|transcript=Cre06.g269200.t3.1 locus=Cre06.g269200 ID=Cre06.g269200.t3.1.v5.5 annot-version=v5.5;>Cre06.g269200.t1.1|pacid=30778706|transcript=Cre06.g269200.t1.1 locus=Cre06.g269200 ID=Cre06.g269200.t1.1.v5.5 annot-version	X;X;X;X;X;X;X;X;X;Phospho (STY);X;X;X;Phospho (STY);X;Phospho (STY);Oxidation (M);X;X;X;X;X;X;X;X;X;X;X;X;X;X	RLVPS(1)VVRY(1)RT(1)MLAK	RLVPS(52.89)VVRY(52.89)RT(52.89)MLAK	3394	15794
UID11386	Cre06.g269200.t3.1	17.3.2.1	hormone metabolism.brassinosteroid.signal transduction.BRI	(chl4|523235 : 577.0) no description available & (loc_os10g33080.1 : 89.7) no description available & (at2g26330 : 81.6) Homologous to receptor protein kinases. Involved in specification of organs originating from the shoot apical meristem. Contains a cytoplasmic protein kinase catalytic domain, a transmembrane region, and an extracellular leucine-rich repeat. ER has been identified as a quantita…	1.1343	-2.06249	-1.91453	1.37112	1.01496	1.57588	0.823944	1.1036	1.04671	1.48315	1.65997	1.54477	3.20715	3.8888	3.5428	-2.49643	1.4538	0.938148	Y	2	___3	1	0.00318614	52.891	9.6508	52.891	-0.21023	18850000	543	52.8915	Cre06.g269200.t3.1|pacid=30778708|transcript=Cre06.g269200.t3.1;Cre06.g269200.t1.1|pacid=30778706|transcript=Cre06.g269200.t1.1	543;543	Cre06.g269200.t3.1|pacid=30778708|transcript=Cre06.g269200.t3.1	Cre06.g269200.t3.1|pacid=30778708|transcript=Cre06.g269200.t3.1	LGLLLLRRLVPSVVRYRTMLAKKMPPGFSQR	>Cre06.g269200.t3.1|pacid=30778708|transcript=Cre06.g269200.t3.1 locus=Cre06.g269200 ID=Cre06.g269200.t3.1.v5.5 annot-version=v5.5;>Cre06.g269200.t1.1|pacid=30778706|transcript=Cre06.g269200.t1.1 locus=Cre06.g269200 ID=Cre06.g269200.t1.1.v5.5 annot-version	X;X;X;X;X;X;X;X;X;X;X;Phospho (STY);X;X;X;Phospho (STY);X;Phospho (STY);Oxidation (M);X;X;X;X;X;X;X;X;X;X;X;X	RLVPS(1)VVRY(1)RT(1)MLAK	RLVPS(52.89)VVRY(52.89)RT(52.89)MLAK	3771	15794
UID1322	Cre07.g318551.t1.1	17.3.2.1	hormone metabolism.brassinosteroid.signal transduction.BRI	(chl4|524316 : 884.0) no description available & (loc_os05g07820.1 : 128.0) no description available & (at5g44700 : 124.0) Encodes GASSHO2 (GSO2), a putative leucine-rich repeat transmembrane-type receptor kinase. GSO2 and a homolog GSO1 (At4g20140) are required for the formation of a normal epidermal surface during embryogenesis.; GASSHO 2 (GSO2); FUNCTIONS IN: protein serine/threonine kinase ac…	1.33798	0.893623	0.276535	1.57583	-1.33723	-1.3631	0.83629	0.689841	-1.45621	0.960185	0.902068	1.11179	2.31422	-1.54865	2.71228	1.92102	-1.90559	2.3424	S	2	___1	0.957006	1.10979e-50	136.33	105.91	52.99	0.78112	14604000	1221	13.4751	Cre07.g318551.t1.1|pacid=30774539|transcript=Cre07.g318551.t1.1	1221	Cre07.g318551.t1.1|pacid=30774539|transcript=Cre07.g318551.t1.1	Cre07.g318551.t1.1|pacid=30774539|transcript=Cre07.g318551.t1.1	AGPAAAAAAGTPRSGSLGGAAGAAAAAAGKA	>Cre07.g318551.t1.1|pacid=30774539|transcript=Cre07.g318551.t1.1 locus=Cre07.g318551 ID=Cre07.g318551.t1.1.v5.5 annot-version=v5.5	X;X;X;X;X;X;X;X;X;X;X;X;X;X;X;Phospho (STY);X;X;X;X;X;X;X;X;X;X;X;X;X;X;X	S(0.043)GS(0.957)LGGAAGAAAAAAGK	S(-13.48)GS(13.48)LGGAAGAAAAAAGK	1321	17678;17679;17680;17681;17684;17685;17686;17687;17688;17689
UID8717	Cre06.g269200.t3.1	17.3.2.1	hormone metabolism.brassinosteroid.signal transduction.BRI	(chl4|523235 : 577.0) no description available & (loc_os10g33080.1 : 89.7) no description available & (at2g26330 : 81.6) Homologous to receptor protein kinases. Involved in specification of organs originating from the shoot apical meristem. Contains a cytoplasmic protein kinase catalytic domain, a transmembrane region, and an extracellular leucine-rich repeat. ER has been identified as a quantita…	1.1343	-2.07241	-1.55915	1.37112	1.01496	1.57588	0.823944	1.1036	1.04671	1.48315	1.65997	1.54477	3.20715	3.8888	3.5428	-1.69252	1.4538	0.938148	S	2	___3	1	0.00318614	52.891	9.6508	52.891	-0.21023	18850000	539	52.8915	Cre06.g269200.t3.1|pacid=30778708|transcript=Cre06.g269200.t3.1;Cre06.g269200.t1.1|pacid=30778706|transcript=Cre06.g269200.t1.1	539;539	Cre06.g269200.t3.1|pacid=30778708|transcript=Cre06.g269200.t3.1	Cre06.g269200.t3.1|pacid=30778708|transcript=Cre06.g269200.t3.1	VAGVLGLLLLRRLVPSVVRYRTMLAKKMPPG	>Cre06.g269200.t3.1|pacid=30778708|transcript=Cre06.g269200.t3.1 locus=Cre06.g269200 ID=Cre06.g269200.t3.1.v5.5 annot-version=v5.5;>Cre06.g269200.t1.1|pacid=30778706|transcript=Cre06.g269200.t1.1 locus=Cre06.g269200 ID=Cre06.g269200.t1.1.v5.5 annot-version	X;X;X;X;X;X;X;X;X;X;X;X;X;X;X;Phospho (STY);X;X;X;Phospho (STY);X;Phospho (STY);Oxidation (M);X;X;X;X;X;X;X;X	RLVPS(1)VVRY(1)RT(1)MLAK	RLVPS(52.89)VVRY(52.89)RT(52.89)MLAK	1102	15794
UID2076	Cre11.g467678.t1.1	17.4.2	hormone metabolism.cytokinin.signal transduction	(chl4|518054 : 1086.0) no description available & (gnl|cdd|39373 : 217.0) no description available & (gnl|cdd|83720 : 200.0) no description available & (at5g10720 : 139.0) member of Histidine Kinase; histidine kinase 5 (HK5); FUNCTIONS IN: protein histidine kinase activity; INVOLVED IN: cytokinin mediated signaling pathway; LOCATED IN: vacuole; EXPRESSED IN: male gametophyte, root; CONTAINS Inter…	2.77692	1.66683	1.98984	2.12908	3.17983	3.08885	1.67821	0.995902	1.79457	1.44163	1.43138	1.07673	-1.33024	1.78524	1.7845	0.992914	2.68509	2.35322	S	2	___1	0.99922	0.000452268	89.911	39.427	68.972	0.46382	47468000	1806	31.2026	Cre11.g467678.t1.1|pacid=30775629|transcript=Cre11.g467678.t1.1	1806	Cre11.g467678.t1.1|pacid=30775629|transcript=Cre11.g467678.t1.1	Cre11.g467678.t1.1|pacid=30775629|transcript=Cre11.g467678.t1.1	TGHGMGSSLGEGRAGSISLTGIGARSFTGAS	>Cre11.g467678.t1.1|pacid=30775629|transcript=Cre11.g467678.t1.1 locus=Cre11.g467678 ID=Cre11.g467678.t1.1.v5.5 annot-version=v5.5	X;X;X;X;X;X;X;X;X;X;X;X;X;X;X;Phospho (STY);X;X;X;X;X;X;X;X;X;X;X;X;X;X;X	AGS(0.999)IS(0.001)LTGIGAR	AGS(31.2)IS(-31.2)LT(-46.58)GIGAR	2075	1920;1921;1922;1923;1924;1925;1926;1927;1928;1929
UID2077	Cre11.g467678.t1.1	17.4.2	hormone metabolism.cytokinin.signal transduction	(chl4|518054 : 1086.0) no description available & (gnl|cdd|39373 : 217.0) no description available & (gnl|cdd|83720 : 200.0) no description available & (at5g10720 : 139.0) member of Histidine Kinase; histidine kinase 5 (HK5); FUNCTIONS IN: protein histidine kinase activity; INVOLVED IN: cytokinin mediated signaling pathway; LOCATED IN: vacuole; EXPRESSED IN: male gametophyte, root; CONTAINS Inter…	0.0983584	-1.72926	-1.19077	0.223156	0.392207	0.507123	-2.72728	-1.41947	-1.16394	-1.08982	-1.71511	-2.62958	-3.38652	-2.57552	-2.2206	-1.53753	-0.307949	-0.471822	S	2	___1	0.999512	0.0121734	72.29	6.2348	72.29	-0.091033	5349500	988	33.1112	Cre11.g467678.t1.1|pacid=30775629|transcript=Cre11.g467678.t1.1	988	Cre11.g467678.t1.1|pacid=30775629|transcript=Cre11.g467678.t1.1	Cre11.g467678.t1.1|pacid=30775629|transcript=Cre11.g467678.t1.1	GGGGGNGSSLKASGGSLALRMSAYGRTGYGG	>Cre11.g467678.t1.1|pacid=30775629|transcript=Cre11.g467678.t1.1 locus=Cre11.g467678 ID=Cre11.g467678.t1.1.v5.5 annot-version=v5.5	X;X;X;X;X;X;X;X;X;X;X;X;X;X;X;Phospho (STY);X;X;X;X;X;X;X;X;X;X;X;X;X;X;X	ASGGS(1)LALR	AS(-33.11)GGS(33.11)LALR	2076	3512
UID2078	Cre11.g467678.t1.1	17.4.2	hormone metabolism.cytokinin.signal transduction	(chl4|518054 : 1086.0) no description available & (gnl|cdd|39373 : 217.0) no description available & (gnl|cdd|83720 : 200.0) no description available & (at5g10720 : 139.0) member of Histidine Kinase; histidine kinase 5 (HK5); FUNCTIONS IN: protein histidine kinase activity; INVOLVED IN: cytokinin mediated signaling pathway; LOCATED IN: vacuole; EXPRESSED IN: male gametophyte, root; CONTAINS Inter…	0.0906567	-0.90211	-1.78493	0.318276	-2.37805	-0.945747	-1.68898	-0.369091	-2.75805	-0.0578467	0.784862	1.85894	-1.46247	-1.30034	0.752506	-0.866406	-1.67552	-1.35231	S	2	___1	1	0.00291768	88.78	19.519	88.78	-0.29519	4448900	624	88.78	Cre11.g467678.t1.1|pacid=30775629|transcript=Cre11.g467678.t1.1	624	Cre11.g467678.t1.1|pacid=30775629|transcript=Cre11.g467678.t1.1	Cre11.g467678.t1.1|pacid=30775629|transcript=Cre11.g467678.t1.1	EDTITQFARGVQRRASGLLGVAKAAQEAGSN	>Cre11.g467678.t1.1|pacid=30775629|transcript=Cre11.g467678.t1.1 locus=Cre11.g467678 ID=Cre11.g467678.t1.1.v5.5 annot-version=v5.5	X;X;X;X;X;X;X;X;X;X;X;X;X;X;X;Phospho (STY);X;X;X;X;X;X;X;X;X;X;X;X;X;X;X	RAS(1)GLLGVAK	RAS(88.78)GLLGVAK	2077	15341;15342;15343;15344;15345
UID2113	Cre11.g477400.t1.1	17.4.2	hormone metabolism.cytokinin.signal transduction	(chl4|512354 : 1210.0) no description available & (gnl|cdd|39373 : 175.0) no description available & (gnl|cdd|31088 : 134.0) no description available & (ipr001054 : 83.42069) Adenylyl cyclase class-3/4/guanylyl cyclase & (at1g67710 : 81.6) Encodes an Arabidopsis response regulator (ARR) protein that acts in concert with other type-B ARRs in the cytokinin signaling pathway.; response regulator 11 …	1.24082	1.57355	1.94383	2.54142	2.49364	2.27382	0.910263	1.53365	1.72444	1.67146	2.56121	3.77002	3.1596	2.6947	4.06807	2.92975	2.68618	2.53402	S	3	___1	1	4.16408e-06	96.012	64.97	96.012	-0.02354	62146000	2008	91.5019	Cre11.g477400.t1.1|pacid=30775897|transcript=Cre11.g477400.t1.1	2008	Cre11.g477400.t1.1|pacid=30775897|transcript=Cre11.g477400.t1.1	Cre11.g477400.t1.1|pacid=30775897|transcript=Cre11.g477400.t1.1	LSDETRARLARLRGNSAADLQQEGGAVPTGR	>Cre11.g477400.t1.1|pacid=30775897|transcript=Cre11.g477400.t1.1 locus=Cre11.g477400 ID=Cre11.g477400.t1.1.v5.5 annot-version=v5.5	X;X;X;X;X;X;X;X;X;X;X;X;X;X;X;Phospho (STY);X;X;X;X;X;X;X;X;X;X;X;X;X;X;X	LRGNS(1)AADLQQEGGAVPTGR	LRGNS(91.5)AADLQQEGGAVPT(-91.5)GR	2112	12698;12699;12700;12701;12702;12703;12704;12705;12706;12707;12708
UID2114	Cre11.g477400.t1.1	17.4.2	hormone metabolism.cytokinin.signal transduction	(chl4|512354 : 1210.0) no description available & (gnl|cdd|39373 : 175.0) no description available & (gnl|cdd|31088 : 134.0) no description available & (ipr001054 : 83.42069) Adenylyl cyclase class-3/4/guanylyl cyclase & (at1g67710 : 81.6) Encodes an Arabidopsis response regulator (ARR) protein that acts in concert with other type-B ARRs in the cytokinin signaling pathway.; response regulator 11 …	0.446092	-0.0422204	0.384164	1.01487	0.679862	0.869223	-1.65747	-0.653267	0.225286	0.260432	-0.748545	-2.34727	-1.78686	-2.08409	-1.35871	-0.719893	-0.979715	0.0759805	S	2	___1	0.999454	0.000345764	76.959	48.146	76.959	0.88591	20155000	1798	32.6544	Cre11.g477400.t1.1|pacid=30775897|transcript=Cre11.g477400.t1.1	1798	Cre11.g477400.t1.1|pacid=30775897|transcript=Cre11.g477400.t1.1	Cre11.g477400.t1.1|pacid=30775897|transcript=Cre11.g477400.t1.1	VLLAGFASEPLLRVHSGATAAAGSGGGAAAG	>Cre11.g477400.t1.1|pacid=30775897|transcript=Cre11.g477400.t1.1 locus=Cre11.g477400 ID=Cre11.g477400.t1.1.v5.5 annot-version=v5.5	X;X;X;X;X;X;X;X;X;X;X;X;X;X;X;Phospho (STY);X;X;X;X;X;X;X;X;X;X;X;X;X;X;X	VHS(0.999)GAT(0.001)AAAGSGGGAAAGGPK	VHS(32.65)GAT(-32.65)AAAGS(-53.9)GGGAAAGGPK	2113	21483;21484;21485;21486;21487;21488
UID3045	Cre17.g733150.t2.1	17.4.2	hormone metabolism.cytokinin.signal transduction	(chl4|517793 : 2173.0) no description available & (gnl|cdd|83720 : 186.0) no description available & (at5g10720 : 120.0) member of Histidine Kinase; histidine kinase 5 (HK5); FUNCTIONS IN: protein histidine kinase activity; INVOLVED IN: cytokinin mediated signaling pathway; LOCATED IN: vacuole; EXPRESSED IN: male gametophyte, root; CONTAINS InterPro DOMAIN/s: Signal transduction histidine kinase,…	1.51015	1.24555	-2.0954	2.02879	0.447219	-1.32678	0.775373	1.63067	2.27145	-1.19764	1.51978	0.665415	-2.42689	-1.57534	-2.19912	-2.11045	1.93562	1.81199	S	3	___1	0.993945	0.000409893	98.062	58.101	98.062	-0.13876	17937000	1581	22.1524	Cre17.g733150.t2.1|pacid=30781868|transcript=Cre17.g733150.t2.1;Cre17.g733150.t1.1|pacid=30781867|transcript=Cre17.g733150.t1.1	1581;1639	Cre17.g733150.t2.1|pacid=30781868|transcript=Cre17.g733150.t2.1	Cre17.g733150.t2.1|pacid=30781868|transcript=Cre17.g733150.t2.1	YTNGMGVSRGVSRAFSHTFGLDSDNHGRANS	>Cre17.g733150.t2.1|pacid=30781868|transcript=Cre17.g733150.t2.1 locus=Cre17.g733150 ID=Cre17.g733150.t2.1.v5.5 annot-version=v5.5;>Cre17.g733150.t1.1|pacid=30781867|transcript=Cre17.g733150.t1.1 locus=Cre17.g733150 ID=Cre17.g733150.t1.1.v5.5 annot-version	X;X;X;X;X;X;X;X;X;X;X;X;X;X;X;Phospho (STY);X;X;X;X;X;X;X;X;X;X;X;X;X;X;X	AFS(0.994)HT(0.006)FGLDSDNHGR	AFS(22.15)HT(-22.15)FGLDS(-78.27)DNHGR	3044	1505;1506;1507;1508;1509
UID6490	Cre15.g643503.t2.1	17.4.2	hormone metabolism.cytokinin.signal transduction	(chl4|515877 : 1147.0) no description available & (gnl|cdd|39373 : 175.0) no description available & (gnl|cdd|47393 : 152.0) no description available & (ipr001054 : 94.06952) Adenylyl cyclase class-3/4/guanylyl cyclase & (loc_os06g08440.1 : 77.4) no description available & (at2g25180 : 76.6) Encodes an Arabidopsis response regulator (ARR) protein that acts in concert with other type-B ARRs in the…	2.73483	1.57751	1.89353	2.92088	2.32472	2.901	1.58429	2.1339	2.12827	-1.71852	2.07437	-2.23221	-1.77731	-1.34353	-2.32497	0.0147132	-2.34379	-1.45866	S	3	___2	0.9872	0.0148579	40.952	12.541	40.952	1.3554	38536000	805	20.2145	Cre15.g643503.t2.1|pacid=30783567|transcript=Cre15.g643503.t2.1;Cre15.g643503.t1.1|pacid=30783566|transcript=Cre15.g643503.t1.1	805;805	Cre15.g643503.t2.1|pacid=30783567|transcript=Cre15.g643503.t2.1	Cre15.g643503.t2.1|pacid=30783567|transcript=Cre15.g643503.t2.1	IRRRYSAVSIPIIMVSAKGHPEHVMKGLEAG	>Cre15.g643503.t2.1|pacid=30783567|transcript=Cre15.g643503.t2.1 locus=Cre15.g643503 ID=Cre15.g643503.t2.1.v5.5 annot-version=v5.5;>Cre15.g643503.t1.1|pacid=30783566|transcript=Cre15.g643503.t1.1 locus=Cre15.g643503 ID=Cre15.g643503.t1.1.v5.5 annot-version	X;X;X;X;Phospho (STY);X;X;X;X;X;X;X;X;Oxidation (M);X;Phospho (STY);X;X;X;X;X;X;X;X;X;X;X;X;X;X;X	RY(0.754)S(0.226)AVS(0.034)IPIIMVS(0.987)AKGHPEHVMK	RY(5.27)S(-5.27)AVS(-15.04)IPIIMVS(20.21)AKGHPEHVMK	2682	16311
UID625	Cre03.g158750.t1.1	17.5.3	hormone metabolism.ethylene.induced-regulated-responsive-activated	(chl4|520613 : 906.0) no description available & (gnl|cdd|35552 : 398.0) no description available & (gnl|cdd|30859 : 385.0) no description available & (at1g55150 : 300.0) DEA(D/H)-box RNA helicase family protein; FUNCTIONS IN: helicase activity, ATP-dependent helicase activity, ATP binding, nucleic acid binding; LOCATED IN: cellular_component unknown; EXPRESSED IN: 22 plant structures; EXPRESSED …	0.824133	0.805699	0.484028	1.27623	1.21045	-0.90594	-2.87128	0.110757	-1.86528	-2.19562	-1.93352	-1.69086	-1.39259	-1.50981	-2.28888	-0.0523212	0.0465629	0.499566	S	2	___1	0.864	1.01793e-26	137.23	106.64	137.23	-0.15946	8434400	530	8.02974	Cre03.g158750.t1.1|pacid=30786604|transcript=Cre03.g158750.t1.1	530	Cre03.g158750.t1.1|pacid=30786604|transcript=Cre03.g158750.t1.1	Cre03.g158750.t1.1|pacid=30786604|transcript=Cre03.g158750.t1.1	ERQLAREFKSQLKMSSQGMVQTAGGSAVKVD	>Cre03.g158750.t1.1|pacid=30786604|transcript=Cre03.g158750.t1.1 locus=Cre03.g158750 ID=Cre03.g158750.t1.1.v5.5 annot-version=v5.5	X;X;X;X;X;X;X;X;X;X;X;X;X;X;X;Phospho (STY);X;X;X;X;X;X;X;X;X;X;X;X;X;X;X	MS(0.136)S(0.864)QGMVQTAGGSAVK	MS(-8.03)S(8.03)QGMVQT(-77.66)AGGS(-109.7)AVK	624	14191;14192
UID626	Cre03.g158750.t1.1	17.5.3	hormone metabolism.ethylene.induced-regulated-responsive-activated	(chl4|520613 : 906.0) no description available & (gnl|cdd|35552 : 398.0) no description available & (gnl|cdd|30859 : 385.0) no description available & (at1g55150 : 300.0) DEA(D/H)-box RNA helicase family protein; FUNCTIONS IN: helicase activity, ATP-dependent helicase activity, ATP binding, nucleic acid binding; LOCATED IN: cellular_component unknown; EXPRESSED IN: 22 plant structures; EXPRESSED …	4.74465	3.566	4.37652	4.26751	4.2235	4.92873	2.59418	3.96413	3.9824	3.84674	4.04211	0.680858	-1.562	-1.55376	2.52671	2.50112	1.74522	2.87575	S	2	___1	0.99936	4.53711e-108	174.72	109.88	158.86	0.54471	176490000	67	34.3718	Cre03.g158750.t1.1|pacid=30786604|transcript=Cre03.g158750.t1.1	67	Cre03.g158750.t1.1|pacid=30786604|transcript=Cre03.g158750.t1.1	Cre03.g158750.t1.1|pacid=30786604|transcript=Cre03.g158750.t1.1	DGGYGRQGSGLPRTGSTQSFNRAPIEPVFNT	>Cre03.g158750.t1.1|pacid=30786604|transcript=Cre03.g158750.t1.1 locus=Cre03.g158750 ID=Cre03.g158750.t1.1.v5.5 annot-version=v5.5	X;X;X;X;X;X;X;X;X;X;X;X;X;X;X;Phospho (STY);X;X;X;X;X;X;X;X;X;X;X;X;X;X;X	TGS(0.999)TQSFNR	T(-35.6)GS(34.37)T(-34.37)QS(-79.57)FNR	625	19869;19870;19871;19872;19873;19874
UID3480	Cre08.g364400.t1.1	17.5.2	hormone metabolism.ethylene.signal transduction	(chl4|525312 : 538.0) no description available & (gnl|cdd|47695 : 113.0) no description available & (gnl|cdd|37195 : 83.9) no description available & (at2g33710 : 68.9) encodes a member of the ERF (ethylene response factor) subfamily B-4 of ERF/AP2 transcription factor family. The protein contains one AP2 domain. There are 7 members in this subfamily.; Integrase-type DNA-binding superfamily prote…	1.48205	0.525415	1.06394	0.17492	0.667407	1.22343	-2.36581	-1.30053	-0.964443	1.13643	0.581185	-2.37333	-2.34637	-1.139	-1.15821	-1.32603	-1.64808	-0.6567	T	2	___1	1	0.00247167	98.882	71.329	66.939	0.26304	15595000	1314	66.9391	Cre08.g364400.t1.1|pacid=30773488|transcript=Cre08.g364400.t1.1	1314	Cre08.g364400.t1.1|pacid=30773488|transcript=Cre08.g364400.t1.1	Cre08.g364400.t1.1|pacid=30773488|transcript=Cre08.g364400.t1.1	SFMKAHAAQAAAGAATPKGAVAAAAGGGGSS	>Cre08.g364400.t1.1|pacid=30773488|transcript=Cre08.g364400.t1.1 locus=Cre08.g364400 ID=Cre08.g364400.t1.1.v5.5 annot-version=v5.5	X;X;X;X;X;X;X;X;X;X;X;X;X;X;X;Phospho (STY);X;X;X;X;X;X;X;X;X;X;X;X;X;X;X	AHAAQAAAGAAT(1)PK	AHAAQAAAGAAT(66.94)PK	3479	2148;2149;2150;2151;2152;2153;2154
UID5317	Cre07.g353500.t1.1	17.5.2	hormone metabolism.ethylene.signal transduction	(chl4|525058 : 605.0) no description available & (gnl|cdd|47695 : 98.4) no description available & (gnl|cdd|38804 : 97.5) no description available & (q9lw48|erf5_nicsy : 79.0) Ethylene-responsive transcription factor 5 (Ethylene-responsive element-binding factor 5 homolog) (EREBP-4) (NsERF4) - Nicotiana sylvestris (Wood tobacco) & (at4g17500 : 78.6) Encodes a member of the ERF (ethylene response …	-0.489645	-0.68709	0.384009	-1.14403	-0.324121	-0.122486	-1.16705	-0.397721	0.236164	-1.04654	-1.09993	-1.90248	-1.88015	-2.22225	-1.93896	-0.417646	0.225586	0.442596	S	2	___2	1	1.43564e-09	111.88	77.129	94.019	-0.0041423	8820000	826	94.0192	Cre07.g353500.t1.1|pacid=30775290|transcript=Cre07.g353500.t1.1	826	Cre07.g353500.t1.1|pacid=30775290|transcript=Cre07.g353500.t1.1	Cre07.g353500.t1.1|pacid=30775290|transcript=Cre07.g353500.t1.1	AANARAAAAAAADDVSTDDEKPARGRGGKGG	>Cre07.g353500.t1.1|pacid=30775290|transcript=Cre07.g353500.t1.1 locus=Cre07.g353500 ID=Cre07.g353500.t1.1.v5.5 annot-version=v5.5	X;X;X;X;X;X;X;X;X;X;X;X;X;X;X;Phospho (STY);Phospho (STY);X;X;X;X;X;X;X;X;X;X;X;X;X;X	AAAAAAADDVS(1)T(1)DDEKPAR	AAAAAAADDVS(94.02)T(94.02)DDEKPAR	1509	8;9;10;11
UID7282	Cre07.g353500.t1.1	17.5.2	hormone metabolism.ethylene.signal transduction	(chl4|525058 : 605.0) no description available & (gnl|cdd|47695 : 98.4) no description available & (gnl|cdd|38804 : 97.5) no description available & (q9lw48|erf5_nicsy : 79.0) Ethylene-responsive transcription factor 5 (Ethylene-responsive element-binding factor 5 homolog) (EREBP-4) (NsERF4) - Nicotiana sylvestris (Wood tobacco) & (at4g17500 : 78.6) Encodes a member of the ERF (ethylene response …	-0.489645	-0.68709	0.384009	-1.14403	-0.324121	-0.122486	-1.16705	-0.397721	0.236164	-1.04654	-1.09993	-1.28364	-2.81259	-1.42615	-2.18246	-0.417646	0.225586	0.442596	T	2	___2	1	1.43564e-09	111.88	77.129	94.019	-0.0041423	8820000	827	94.0192	Cre07.g353500.t1.1|pacid=30775290|transcript=Cre07.g353500.t1.1	827	Cre07.g353500.t1.1|pacid=30775290|transcript=Cre07.g353500.t1.1	Cre07.g353500.t1.1|pacid=30775290|transcript=Cre07.g353500.t1.1	ANARAAAAAAADDVSTDDEKPARGRGGKGGG	>Cre07.g353500.t1.1|pacid=30775290|transcript=Cre07.g353500.t1.1 locus=Cre07.g353500 ID=Cre07.g353500.t1.1.v5.5 annot-version=v5.5	X;X;X;X;X;X;X;X;X;X;X;X;X;X;Phospho (STY);Phospho (STY);X;X;X;X;X;X;X;X;X;X;X;X;X;X;X	AAAAAAADDVS(1)T(1)DDEKPAR	AAAAAAADDVS(94.02)T(94.02)DDEKPAR	3474	8;9;10;11
UID5040	Cre06.g294950.t1.1	11.1.6	lipid metabolism.FA synthesis and FA elongation.enoyl ACP reductase	(chl4|523787 : 576.0) no description available & (gnl|cdd|75497 : 406.0) no description available & (loc_os09g10600.1 : 390.0) no description available & (at2g05990 : 381.0) Encodes enoyl-ACP reductase a component of the fatty acid synthase complex. A reduced function mutation in this gene, mod1, was found in a screen for premature cell death mutants. Mutant plants have reduced lipid level and pl…	0.397537	1.04792	0.210757	-2.1435	0.0166339	-3.05679	0.278641	-1.28922	-1.99223	1.33197	1.32429	-1.12622	2.36879	2.93971	1.83012	-1.82224	0.535833	-0.0486997	S	2	___2	1	0.00730284	50.897	11.268	45.992	0.96978	11450000	5	45.9924	Cre06.g294950.t1.1|pacid=30779315|transcript=Cre06.g294950.t1.1	5	Cre06.g294950.t1.1|pacid=30779315|transcript=Cre06.g294950.t1.1	Cre06.g294950.t1.1|pacid=30779315|transcript=Cre06.g294950.t1.1	___________MALKSATRLQRAAARSEALV	>Cre06.g294950.t1.1|pacid=30779315|transcript=Cre06.g294950.t1.1 locus=Cre06.g294950 ID=Cre06.g294950.t1.1.v5.5 annot-version=v5.5	X;X;X;X;X;X;X;X;X;X;X;Oxidation (M);X;X;X;Phospho (STY);X;Phospho (STY);X;X;X;X;X;X;X;X;X;X;X;X;X	MALKS(1)AT(1)RLQR	MALKS(45.99)AT(45.99)RLQR	1232	13490;13491;13492;13493
UID7223	Cre06.g294950.t1.1	11.1.6	lipid metabolism.FA synthesis and FA elongation.enoyl ACP reductase	(chl4|523787 : 576.0) no description available & (gnl|cdd|75497 : 406.0) no description available & (loc_os09g10600.1 : 390.0) no description available & (at2g05990 : 381.0) Encodes enoyl-ACP reductase a component of the fatty acid synthase complex. A reduced function mutation in this gene, mod1, was found in a screen for premature cell death mutants. Mutant plants have reduced lipid level and pl…	0.397537	1.04792	0.210757	-1.52647	0.0166339	-1.89363	0.278641	-2.67096	-1.47873	1.33197	1.32429	-2.24892	2.36879	2.93971	1.83012	-0.688426	0.535833	-0.0486997	T	2	___2	1	0.00730284	50.897	11.268	45.992	0.96978	11450000	7	45.9924	Cre06.g294950.t1.1|pacid=30779315|transcript=Cre06.g294950.t1.1	7	Cre06.g294950.t1.1|pacid=30779315|transcript=Cre06.g294950.t1.1	Cre06.g294950.t1.1|pacid=30779315|transcript=Cre06.g294950.t1.1	_________MALKSATRLQRAAARSEALVAA	>Cre06.g294950.t1.1|pacid=30779315|transcript=Cre06.g294950.t1.1 locus=Cre06.g294950 ID=Cre06.g294950.t1.1.v5.5 annot-version=v5.5	X;X;X;X;X;X;X;X;X;Oxidation (M);X;X;X;Phospho (STY);X;Phospho (STY);X;X;X;X;X;X;X;X;X;X;X;X;X;X;X	MALKS(1)AT(1)RLQR	MALKS(45.99)AT(45.99)RLQR	3415	13490;13491;13492;13493
UID687	Cre03.g174850.t1.2	11.6	lipid metabolism.lipid transfer proteins etc	(chl4|520962 : 758.0) no description available & (at1g64720 : 142.0) membrane related protein CP5; CP5; FUNCTIONS IN: molecular_function unknown; INVOLVED IN: biological_process unknown; LOCATED IN: vacuole; EXPRESSED IN: 23 plant structures; EXPRESSED DURING: 15 growth stages; CONTAINS InterPro DOMAIN/s: Lipid-binding START (InterPro:IPR002913); BEST Arabidopsis thaliana protein match is: Polyke…	0.459724	0.991613	0.207248	-1.89108	-1.59041	-0.896501	-1.5787	-3.29966	-1.52149	-1.01067	-1.73066	-2.63181	-2.24522	2.4768	-2.38174	0.211638	2.56702	2.08565	S	2	___1	0.850604	0.0128179	61.657	31.325	61.657	-0.040683	10865000	462	10.6482	Cre03.g174850.t1.2|pacid=30787550|transcript=Cre03.g174850.t1.2	462	Cre03.g174850.t1.2|pacid=30787550|transcript=Cre03.g174850.t1.2	Cre03.g174850.t1.2|pacid=30787550|transcript=Cre03.g174850.t1.2	MAVAGMVAVAVKRSSSVPSGLENVKALKSKR	>Cre03.g174850.t1.2|pacid=30787550|transcript=Cre03.g174850.t1.2 locus=Cre03.g174850 ID=Cre03.g174850.t1.2.v5.5 annot-version=v5.5	X;X;X;X;X;X;X;X;X;X;X;X;X;X;X;Phospho (STY);X;X;X;X;X;X;X;X;X;X;X;X;X;X;X	S(0.073)S(0.073)S(0.851)VPS(0.003)GLENVK	S(-10.65)S(-10.65)S(10.65)VPS(-24.73)GLENVK	686	19189
UID1943	Cre10.g448650.t1.1	11.3	lipid metabolism.Phospholipid synthesis	(chl4|510210 : 786.0) no description available & (gnl|cdd|31785 : 115.0) no description available & (gnl|cdd|36332 : 78.5) no description available & (at2g46090 : 63.5) Encodes a putative sphingosine kinase (SphK) containing the five conserved domains (C1-C5) previously identified in SphKs.; Diacylglycerol kinase family protein; FUNCTIONS IN: diacylglycerol kinase activity, D-erythro-sphingosine …	1.41144	1.08166	1.18809	0.897563	-1.65316	0.442574	0.974407	1.25034	1.91905	-1.67813	2.59034	-2.34259	-1.84708	-1.53211	-0.900356	-1.49275	1.98119	0.632453	S	3	___1	1	0.000404313	83.37	65.905	83.37	-0.4926	24938000	30	70.9668	Cre10.g448650.t1.1|pacid=30790243|transcript=Cre10.g448650.t1.1	30	Cre10.g448650.t1.1|pacid=30790243|transcript=Cre10.g448650.t1.1	Cre10.g448650.t1.1|pacid=30790243|transcript=Cre10.g448650.t1.1	VKPPATDPAYQERKPSRDIDAELAAGLSAKH	>Cre10.g448650.t1.1|pacid=30790243|transcript=Cre10.g448650.t1.1 locus=Cre10.g448650 ID=Cre10.g448650.t1.1.v5.5 annot-version=v5.5	X;X;X;X;X;X;X;X;X;X;X;X;X;X;X;Phospho (STY);X;X;X;X;X;X;X;X;X;X;X;X;X;X;X	KPS(1)RDIDAELAAGLSAK	KPS(70.97)RDIDAELAAGLS(-70.97)AK	1942	10871;10872;10873;10874;10875;10876
UID1352	Cre07.g325550.t1.1	11.3.5	lipid metabolism.Phospholipid synthesis.diacylglycerol kinase	(chl4|524465 : 1145.0) no description available & (gnl|cdd|36384 : 165.0) no description available & (loc_os08g15090.1 : 160.0) no description available & (at5g57690 : 158.0) diacylglycerol kinase 4 (DGK4); FUNCTIONS IN: diacylglycerol kinase activity; INVOLVED IN: activation of protein kinase C activity by G-protein coupled receptor protein signaling pathway; LOCATED IN: chloroplast; EXPRESSED I…	-2.2667	-2.39705	1.86193	1.22964	1.9922	2.12538	1.06897	-1.21591	2.17327	-1.32328	2.25316	0.885083	-1.66484	-1.29238	-2.60738	0.372696	1.96439	-1.52346	S	2	___1	0.997339	0.00712785	72.359	22.591	63.436	-0.11818	27038000	276	25.7381	Cre07.g325550.t1.1|pacid=30774669|transcript=Cre07.g325550.t1.1	276	Cre07.g325550.t1.1|pacid=30774669|transcript=Cre07.g325550.t1.1	Cre07.g325550.t1.1|pacid=30774669|transcript=Cre07.g325550.t1.1	GSVASAATGTLGRGQSSGLHPAVQAARDSLV	>Cre07.g325550.t1.1|pacid=30774669|transcript=Cre07.g325550.t1.1 locus=Cre07.g325550 ID=Cre07.g325550.t1.1.v5.5 annot-version=v5.5	X;X;X;X;X;X;X;X;X;X;X;X;X;X;X;Phospho (STY);X;X;X;X;X;X;X;X;X;X;X;X;X;X;X	GQS(0.997)S(0.003)GLHPAVQAAR	GQS(25.74)S(-25.74)GLHPAVQAAR	1351	8257;8258;8259
UID1355	Cre07.g325550.t1.1	11.3.5	lipid metabolism.Phospholipid synthesis.diacylglycerol kinase	(chl4|524465 : 1145.0) no description available & (gnl|cdd|36384 : 165.0) no description available & (loc_os08g15090.1 : 160.0) no description available & (at5g57690 : 158.0) diacylglycerol kinase 4 (DGK4); FUNCTIONS IN: diacylglycerol kinase activity; INVOLVED IN: activation of protein kinase C activity by G-protein coupled receptor protein signaling pathway; LOCATED IN: chloroplast; EXPRESSED I…	0.26045	-2.48524	0.28616	3.43565	3.47774	0.514817	3.88838	3.25932	-2.70322	-0.937383	-0.499201	0.102382	-2.72419	-1.82023	4.44936	3.26456	3.64295	-1.27506	S	2	___1	0.942495	3.99596e-26	134.81	101.14	134.81	-0.23578	22814000	795	12.1779	Cre07.g325550.t1.1|pacid=30774669|transcript=Cre07.g325550.t1.1	795	Cre07.g325550.t1.1|pacid=30774669|transcript=Cre07.g325550.t1.1	Cre07.g325550.t1.1|pacid=30774669|transcript=Cre07.g325550.t1.1	ANGSGSPRTVSVGSHSGPQVTGQD_______	>Cre07.g325550.t1.1|pacid=30774669|transcript=Cre07.g325550.t1.1 locus=Cre07.g325550 ID=Cre07.g325550.t1.1.v5.5 annot-version=v5.5	X;X;X;X;X;X;X;X;X;X;X;X;X;X;X;Phospho (STY);X;X;X;X;X;X;X;X;X;X;X;X;X;X;X	TVSVGS(0.057)HS(0.942)GPQVTGQD	T(-48.9)VS(-33.6)VGS(-12.18)HS(12.18)GPQVT(-58.27)GQD	1354	20519;20521;20523;20524
UID711	Cre03.g183300.t2.1	2.2.2.4	major CHO metabolism.degradation.starch.D enzyme	(chl4|521135 : 203.0) no description available & (at5g01260 : 56.2) Carbohydrate-binding-like fold; FUNCTIONS IN: carbohydrate binding, catalytic activity; INVOLVED IN: carbohydrate metabolic process; LOCATED IN: cellular_component unknown; EXPRESSED IN: 21 plant structures; EXPRESSED DURING: 13 growth stages; CONTAINS InterPro DOMAIN/s: Immunoglobulin-like fold (InterPro:IPR013783), Carbohydrate…	2.20734	2.01862	3.54803	2.62978	2.89955	2.87882	2.27543	-1.15087	2.09092	1.25897	2.4943	2.40697	-2.39038	-2.58153	-1.2464	3.10389	4.32198	4.49878	S	3	___1	1	0	239.56	193.19	130.05	0.37394	210860000	39	129.507	Cre03.g183300.t2.1|pacid=30787363|transcript=Cre03.g183300.t2.1;Cre03.g183300.t1.1|pacid=30787362|transcript=Cre03.g183300.t1.1	39;39	Cre03.g183300.t2.1|pacid=30787363|transcript=Cre03.g183300.t2.1	Cre03.g183300.t2.1|pacid=30787363|transcript=Cre03.g183300.t2.1	AQAQVATVTARPAVRSVEHEVPAELDVEAMY	>Cre03.g183300.t2.1|pacid=30787363|transcript=Cre03.g183300.t2.1 locus=Cre03.g183300 ID=Cre03.g183300.t2.1.v5.5 annot-version=v5.5;>Cre03.g183300.t1.1|pacid=30787362|transcript=Cre03.g183300.t1.1 locus=Cre03.g183300 ID=Cre03.g183300.t1.1.v5.5 annot-version	X;X;X;X;X;X;X;X;X;X;X;X;X;X;X;Phospho (STY);X;X;X;X;X;X;X;X;X;X;X;X;X;Oxidation (M);X	S(1)VEHEVPAELDVEAMYKR	S(129.51)VEHEVPAELDVEAMY(-129.51)KR	710	19334;19335;19336;19337;19338;19339;19340;19341;19342;19343;19344;19345;19346;19347;19348;19349;19350;19351;19352;19353;19354;19355;19356;19357;19358;19359;19360;19361;19362;19363;19364;19365
UID3007	Cre17.g719900.t1.2	2.2.2.3	major CHO metabolism.degradation.starch.glucan water dikinase	(chl4|517507 : 1857.0) no description available & (at5g26570 : 639.0) chloroplastidic phosphoglucan, water dikinase (PWD) which is required for normal degradation of leaf starch in Arabidopsis. NMR analysis of the mutants, suggests that the gene is specifically involved in the phosphorylation of the glucosyl residues of starch at the C3 position.; PHOSPHOGLUCAN WATER DIKINASE (PWD); FUNCTIONS IN:…	-2.01263	2.41146	-2.18036	-1.76023	2.58294	-2.4166	4.05245	-1.80191	-2.39372	4.50897	-2.22404	1.5999	4.22248	-1.48303	-1.92823	4.30628	4.98905	2.73472	S	2	___1	0.864721	1.07526e-19	126.29	126.29	126.29	-0.34777	38865000	195	8.74564	Cre17.g719900.t1.2|pacid=30782781|transcript=Cre17.g719900.t1.2	195	Cre17.g719900.t1.2|pacid=30782781|transcript=Cre17.g719900.t1.2	Cre17.g719900.t1.2|pacid=30782781|transcript=Cre17.g719900.t1.2	QSSSKSSRSREASATSSVDGGDSSSSSRGST	>Cre17.g719900.t1.2|pacid=30782781|transcript=Cre17.g719900.t1.2 locus=Cre17.g719900 ID=Cre17.g719900.t1.2.v5.5 annot-version=v5.5	X;X;X;X;X;X;X;X;X;X;X;X;X;X;X;Phospho (STY);X;X;X;X;X;X;X;X;X;X;X;X;X;X;X	EAS(0.01)AT(0.01)S(0.865)S(0.115)VDGGDSSSSSR	EAS(-19.4)AT(-19.4)S(8.75)S(-8.75)VDGGDS(-81.16)S(-85.41)S(-89.55)S(-93.06)S(-96.96)R	3006	5468;5475
UID3008	Cre17.g719900.t1.2	2.2.2.3	major CHO metabolism.degradation.starch.glucan water dikinase	(chl4|517507 : 1857.0) no description available & (at5g26570 : 639.0) chloroplastidic phosphoglucan, water dikinase (PWD) which is required for normal degradation of leaf starch in Arabidopsis. NMR analysis of the mutants, suggests that the gene is specifically involved in the phosphorylation of the glucosyl residues of starch at the C3 position.; PHOSPHOGLUCAN WATER DIKINASE (PWD); FUNCTIONS IN:…	3.12821	1.6571	4.91739	-0.808086	-1.75912	3.86748	-0.391857	2.87092	0.205195	0.368485	4.01736	-1.51191	-0.566159	4.42485	-2.34097	-1.93429	-1.03092	-1.44433	S	2	___1	0.991118	6.10438e-32	134.86	108.42	134.86	0.21886	159420000	196	20.4869	Cre17.g719900.t1.2|pacid=30782781|transcript=Cre17.g719900.t1.2	196	Cre17.g719900.t1.2|pacid=30782781|transcript=Cre17.g719900.t1.2	Cre17.g719900.t1.2|pacid=30782781|transcript=Cre17.g719900.t1.2	SSSKSSRSREASATSSVDGGDSSSSSRGSTA	>Cre17.g719900.t1.2|pacid=30782781|transcript=Cre17.g719900.t1.2 locus=Cre17.g719900 ID=Cre17.g719900.t1.2.v5.5 annot-version=v5.5	X;X;X;X;X;X;X;X;X;X;X;X;X;X;X;Phospho (STY);X;X;X;X;X;X;X;X;X;X;X;X;X;X;X	EASATS(0.009)S(0.991)VDGGDSSSSSR	EAS(-70.32)AT(-46.79)S(-20.49)S(20.49)VDGGDS(-64.73)S(-69.26)S(-73.72)S(-78.11)S(-82.42)R	3007	5463;5464;5465;5466;5467;5469;5470;5471;5474;18736;18737;18740;18742
UID3127	Cre36.g759647.t1.1	2.1.1.2	major CHO metabolism.synthesis.sucrose.SPP	(chl4|522349 : 751.0) no description available & (gnl|cdd|86792 : 176.0) no description available & (ipr006380 : 107.95914) Sucrose-phosphate synthase & (loc_os02g05030.1 : 88.6) no description available & (at2g35840 : 87.0) Sucrose-6F-phosphate phosphohydrolase family protein; FUNCTIONS IN: phosphatase activity, magnesium ion binding, sucrose-phosphatase activity, catalytic activity; INVOLVED IN…	2.504	-1.59587	2.28727	2.37071	3.14621	2.95463	3.43265	3.538	3.90393	5.69642	5.24702	0.776368	3.37112	3.66181	-2.19819	1.19426	2.28711	1.56957	S	2	___1	1	1.24656e-33	143.93	76.793	131.18	0.16842	128830000	42	74.0104	Cre36.g759647.t1.1|pacid=30778298|transcript=Cre36.g759647.t1.1	42	Cre36.g759647.t1.1|pacid=30778298|transcript=Cre36.g759647.t1.1	Cre36.g759647.t1.1|pacid=30778298|transcript=Cre36.g759647.t1.1	RRTGLVCSATAEVLRSADAPAGSAAPAIKLF	>Cre36.g759647.t1.1|pacid=30778298|transcript=Cre36.g759647.t1.1 locus=Cre36.g759647 ID=Cre36.g759647.t1.1.v5.5 annot-version=v5.5	X;X;X;X;X;X;X;X;X;X;X;X;X;X;X;Phospho (STY);X;X;X;X;X;X;X;X;X;X;X;X;X;X;X	S(1)ADAPAGSAAPAIK	S(74.01)ADAPAGS(-74.01)AAPAIK	3126	16393;16394;16395;16396;16397;16398;16399;16400;16401;16402;16403;16404;16405;16406;16407
UID2484	Cre13.g574900.t1.2	3.6	minor CHO metabolism.callose	(chl4|514430 : 6045.0) no description available & (gnl|cdd|36134 : 607.0) no description available & (gnl|cdd|66084 : 479.0) no description available & (at1g06490 : 461.0) encodes a gene similar to callose synthase; glucan synthase-like 7 (GSL07); FUNCTIONS IN: transferase activity, transferring glycosyl groups, 1,3-beta-glucan synthase activity; INVOLVED IN: 1,3-beta-glucan biosynthetic process;…	-2.09554	1.81052	1.98607	1.87257	3.28021	3.18675	-2.69625	1.7776	2.45273	-1.84437	-1.492	2.30955	-1.95447	2.9681	-2.55497	1.78917	3.70397	-1.75494	S	2	___1	0.905854	9.76708e-101	169.62	128.65	169.62	0.15763	61254000	1361	9.90109	Cre13.g574900.t1.2|pacid=30784210|transcript=Cre13.g574900.t1.2	1361	Cre13.g574900.t1.2|pacid=30784210|transcript=Cre13.g574900.t1.2	Cre13.g574900.t1.2|pacid=30784210|transcript=Cre13.g574900.t1.2	ERAGVLGPGFTAAGSSSMPRVGTPTLMGARV	>Cre13.g574900.t1.2|pacid=30784210|transcript=Cre13.g574900.t1.2 locus=Cre13.g574900 ID=Cre13.g574900.t1.2.v5.5 annot-version=v5.5	X;X;X;X;X;X;X;X;X;X;X;X;X;X;X;Phospho (STY);X;Oxidation (M);X;X;X;X;X;X;X;X;X;X;X;X;X	AGVLGPGFTAAGS(0.001)S(0.906)S(0.093)MPR	AGVLGPGFT(-68.4)AAGS(-27.88)S(9.9)S(-9.9)MPR	2483	2114;2115;2116;2117;2120;2121;2127;2131;2132
UID2488	Cre13.g574900.t1.2	3.6	minor CHO metabolism.callose	(chl4|514430 : 6045.0) no description available & (gnl|cdd|36134 : 607.0) no description available & (gnl|cdd|66084 : 479.0) no description available & (at1g06490 : 461.0) encodes a gene similar to callose synthase; glucan synthase-like 7 (GSL07); FUNCTIONS IN: transferase activity, transferring glycosyl groups, 1,3-beta-glucan synthase activity; INVOLVED IN: 1,3-beta-glucan biosynthetic process;…	1.02104	0.77941	0.969627	-0.835253	-0.570878	-1.15828	-0.408943	-0.478893	1.31391	0.977405	1.11262	-2.03462	-2.35878	-0.921443	1.28683	0.132697	1.27698	0.771112	S	2	___1	0.986161	0.0001041	97.049	72.519	93.388	-0.0087283	15946000	2060	18.5285	Cre13.g574900.t1.2|pacid=30784210|transcript=Cre13.g574900.t1.2	2060	Cre13.g574900.t1.2|pacid=30784210|transcript=Cre13.g574900.t1.2	Cre13.g574900.t1.2|pacid=30784210|transcript=Cre13.g574900.t1.2	GAPKRHIRIAAGDGNSPSGAAAGGSKTSGHS	>Cre13.g574900.t1.2|pacid=30784210|transcript=Cre13.g574900.t1.2 locus=Cre13.g574900 ID=Cre13.g574900.t1.2.v5.5 annot-version=v5.5	X;X;X;X;X;X;X;X;X;X;X;X;X;X;X;Phospho (STY);X;X;X;X;X;X;X;X;X;X;X;X;X;X;X	IAAGDGNS(0.986)PS(0.014)GAAAGGSK	IAAGDGNS(18.53)PS(-18.53)GAAAGGS(-61.92)K	2487	9265;9266;9268;9269;9270
UID6293	Cre13.g574900.t1.2	3.6	minor CHO metabolism.callose	(chl4|514430 : 6045.0) no description available & (gnl|cdd|36134 : 607.0) no description available & (gnl|cdd|66084 : 479.0) no description available & (at1g06490 : 461.0) encodes a gene similar to callose synthase; glucan synthase-like 7 (GSL07); FUNCTIONS IN: transferase activity, transferring glycosyl groups, 1,3-beta-glucan synthase activity; INVOLVED IN: 1,3-beta-glucan biosynthetic process;…	-1.25495	-2.03315	2.6103	1.71906	2.81721	-1.65784	-0.96595	1.33301	3.46169	1.5714	-0.910472	0.977965	-1.51896	-1.20312	-0.44565	1.68408	2.09733	2.65043	S	3	___2	0.93682	0.000908951	64.257	32.482	64.257	1.2678	34828000	1621	11.4078	Cre13.g574900.t1.2|pacid=30784210|transcript=Cre13.g574900.t1.2	1621	Cre13.g574900.t1.2|pacid=30784210|transcript=Cre13.g574900.t1.2	Cre13.g574900.t1.2|pacid=30784210|transcript=Cre13.g574900.t1.2	GAPAAAKADGVVRAVSLSQSDHADLNDFLNE	>Cre13.g574900.t1.2|pacid=30784210|transcript=Cre13.g574900.t1.2 locus=Cre13.g574900 ID=Cre13.g574900.t1.2.v5.5 annot-version=v5.5	X;X;X;X;X;X;X;X;X;X;X;X;X;X;X;Phospho (STY);X;Phospho (STY);X;X;X;X;X;X;X;X;X;X;X;X;X	AVS(0.937)LS(0.937)QS(0.126)DHADLNDFLNEVEAAESAPPR	AVS(11.41)LS(11.41)QS(-11.41)DHADLNDFLNEVEAAES(-56.49)APPR	2485	4260
UID6294	Cre13.g574900.t1.2	3.6	minor CHO metabolism.callose	(chl4|514430 : 6045.0) no description available & (gnl|cdd|36134 : 607.0) no description available & (gnl|cdd|66084 : 479.0) no description available & (at1g06490 : 461.0) encodes a gene similar to callose synthase; glucan synthase-like 7 (GSL07); FUNCTIONS IN: transferase activity, transferring glycosyl groups, 1,3-beta-glucan synthase activity; INVOLVED IN: 1,3-beta-glucan biosynthetic process;…	-1.1043	-2.25001	2.6103	1.71906	2.81721	-2.12165	-2.5073	1.33301	3.46169	1.5714	-1.53115	0.977965	-1.35396	-2.57966	-1.36625	1.68408	2.09733	2.65043	S	3	___2	0.93682	0.000908951	64.257	32.482	64.257	1.2678	34828000	1623	11.4078	Cre13.g574900.t1.2|pacid=30784210|transcript=Cre13.g574900.t1.2	1623	Cre13.g574900.t1.2|pacid=30784210|transcript=Cre13.g574900.t1.2	Cre13.g574900.t1.2|pacid=30784210|transcript=Cre13.g574900.t1.2	PAAAKADGVVRAVSLSQSDHADLNDFLNEVE	>Cre13.g574900.t1.2|pacid=30784210|transcript=Cre13.g574900.t1.2 locus=Cre13.g574900 ID=Cre13.g574900.t1.2.v5.5 annot-version=v5.5	X;X;X;X;X;X;X;X;X;X;X;X;X;Phospho (STY);X;Phospho (STY);X;X;X;X;X;X;X;X;X;X;X;X;X;X;X	AVS(0.937)LS(0.937)QS(0.126)DHADLNDFLNEVEAAESAPPR	AVS(11.41)LS(11.41)QS(-11.41)DHADLNDFLNEVEAAES(-56.49)APPR	2486	4260
UID1888	Cre10.g439650.t1.2	3.5	minor CHO metabolism.others	(chl4|510018 : 887.0) no description available & (at5g11980 : 342.0) conserved oligomeric Golgi complex component-related / COG complex component-related; CONTAINS InterPro DOMAIN/s: Conserved oligomeric Golgi complex, subunit 8 (InterPro:IPR016632), Dor1-like protein (InterPro:IPR007255); Has 30201 Blast hits to 17322 proteins in 780 species: Archae - 12; Bacteria - 1396; Metazoa - 17338; Fungi …	-1.04309	-1.32514	-1.49129	-0.913193	-1.14369	-0.591049	-1.47845	-1.46334	-0.989443	-0.994471	-1.2348	-1.42524	-2.45028	-0.475119	-1.61076	-0.455134	-0.552438	-0.876082	S	2	___1	0.999353	0.00259127	73.296	52.508	71.316	-0.10562	4117600	8	31.8889	Cre10.g439650.t1.2|pacid=30790859|transcript=Cre10.g439650.t1.2	8	Cre10.g439650.t1.2|pacid=30790859|transcript=Cre10.g439650.t1.2	Cre10.g439650.t1.2|pacid=30790859|transcript=Cre10.g439650.t1.2	________MQLKSQVSGAGAAPQRQTDVLYM	>Cre10.g439650.t1.2|pacid=30790859|transcript=Cre10.g439650.t1.2 locus=Cre10.g439650 ID=Cre10.g439650.t1.2.v5.5 annot-version=v5.5	X;X;X;X;X;X;X;X;X;X;X;X;X;X;X;Phospho (STY);X;X;X;X;X;X;X;X;X;X;X;X;X;X;X	S(0.001)QVS(0.999)GAGAAPQR	S(-31.89)QVS(31.89)GAGAAPQR	1887	18718;18719;18720
UID717	Cre03.g185500.t1.1	26.13	misc.acid and other phosphatases	(chl4|521182 : 1386.0) no description available & (gnl|cdd|36275 : 540.0) no description available & (loc_os03g48300.3 : 498.0) no description available & (at3g01310 : 489.0) Phosphoglycerate mutase-like family protein; FUNCTIONS IN: oxidoreductase activity, transition metal ion binding, acid phosphatase activity; INVOLVED IN: oxidation reduction; LOCATED IN: plasma membrane; EXPRESSED IN: 24 pla…	-0.829125	-0.326475	-0.545518	0.0163537	-1.24798	-0.460246	-0.440794	-2.49185	1.00766	0.0384534	-0.0179154	-1.65738	-2.27961	-1.82755	-1.42292	-0.454011	0.947679	0.238146	S	2	___1	0.999977	2.8359e-12	137.14	72.715	137.14	0.15177	8650600	742	46.4262	Cre03.g185500.t1.1|pacid=30787307|transcript=Cre03.g185500.t1.1	742	Cre03.g185500.t1.1|pacid=30787307|transcript=Cre03.g185500.t1.1	Cre03.g185500.t1.1|pacid=30787307|transcript=Cre03.g185500.t1.1	PMISPPLSPKVSRASSFAAKSAGGVAAAAAA	>Cre03.g185500.t1.1|pacid=30787307|transcript=Cre03.g185500.t1.1 locus=Cre03.g185500 ID=Cre03.g185500.t1.1.v5.5 annot-version=v5.5	X;X;X;X;X;X;X;X;X;X;X;X;X;X;X;Phospho (STY);X;X;X;X;X;X;X;X;X;X;X;X;X;X;X	ASS(1)FAAK	AS(-46.43)S(46.43)FAAK	716	3674;3675;3676
UID2855	Cre16.g683550.t1.2	26.10	misc.cytochrome P450	(chl4|516739 : 1051.0) no description available & (gnl|cdd|36373 : 341.0) no description available & (gnl|cdd|30718 : 306.0) no description available & (loc_os08g14570.1 : 243.0) no description available & (at4g24520 : 242.0) Encodes a cyp450 reductase likely to be involved in phenylpropanoid metabolism.; P450 reductase 1 (ATR1); CONTAINS InterPro DOMAIN/s: Oxidoreductase FAD/NAD(P)-binding (Inte…	-1.65575	-0.675013	-1.0041	-1.21903	-0.605344	-1.113	-0.606	-2.01032	-0.762499	-0.895093	-2.0155	-2.77564	-2.00868	-1.94239	-1.30154	-1.16494	-0.346053	-0.935014	S	2	___1	0.999986	0.000825884	80.318	49.815	80.318	-0.29335	8315800	594	48.6549	Cre16.g683550.t1.2|pacid=30776793|transcript=Cre16.g683550.t1.2	594	Cre16.g683550.t1.2|pacid=30776793|transcript=Cre16.g683550.t1.2	Cre16.g683550.t1.2|pacid=30776793|transcript=Cre16.g683550.t1.2	PPVAVTAGPSGPSRRSVEMMTGMSRTPAASA	>Cre16.g683550.t1.2|pacid=30776793|transcript=Cre16.g683550.t1.2 locus=Cre16.g683550 ID=Cre16.g683550.t1.2.v5.5 annot-version=v5.5	X;X;X;X;X;X;X;X;X;X;X;X;X;X;X;Phospho (STY);X;X;Oxidation (M);Oxidation (M);X;X;Oxidation (M);X;X;X;X;X;X;X;X	S(1)VEMMTGMSR	S(48.65)VEMMT(-48.65)GMS(-71.49)R	2854	19369;19370;19371;19372;19373
UID2856	Cre16.g683550.t1.2	26.10	misc.cytochrome P450	(chl4|516739 : 1051.0) no description available & (gnl|cdd|36373 : 341.0) no description available & (gnl|cdd|30718 : 306.0) no description available & (loc_os08g14570.1 : 243.0) no description available & (at4g24520 : 242.0) Encodes a cyp450 reductase likely to be involved in phenylpropanoid metabolism.; P450 reductase 1 (ATR1); CONTAINS InterPro DOMAIN/s: Oxidoreductase FAD/NAD(P)-binding (Inte…	1.37727	-1.32285	1.90789	1.71027	1.80027	1.55601	1.17986	-0.72357	-1.61882	-1.74987	-0.863344	-1.14055	-2.21813	-1.91932	-1.77046	1.59682	2.59617	2.6948	S	2	___1	0.961967	3.39196e-10	90.136	64.979	90.136	1.238	24843000	909	14.0299	Cre16.g683550.t1.2|pacid=30776793|transcript=Cre16.g683550.t1.2	909	Cre16.g683550.t1.2|pacid=30776793|transcript=Cre16.g683550.t1.2	Cre16.g683550.t1.2|pacid=30776793|transcript=Cre16.g683550.t1.2	TAAVKPAAVKVGPSESEIAAAAAAAAVAAEA	>Cre16.g683550.t1.2|pacid=30776793|transcript=Cre16.g683550.t1.2 locus=Cre16.g683550 ID=Cre16.g683550.t1.2.v5.5 annot-version=v5.5	X;X;X;X;X;X;X;X;X;X;X;X;X;X;X;Phospho (STY);X;X;X;X;X;X;X;X;X;X;X;X;X;X;X	VGPS(0.038)ES(0.962)EIAAAAAAAAVAAEAAAK	VGPS(-14.03)ES(14.03)EIAAAAAAAAVAAEAAAK	2855	21370;21371;21372;21373
UID2857	Cre16.g683550.t1.2	26.10	misc.cytochrome P450	(chl4|516739 : 1051.0) no description available & (gnl|cdd|36373 : 341.0) no description available & (gnl|cdd|30718 : 306.0) no description available & (loc_os08g14570.1 : 243.0) no description available & (at4g24520 : 242.0) Encodes a cyp450 reductase likely to be involved in phenylpropanoid metabolism.; P450 reductase 1 (ATR1); CONTAINS InterPro DOMAIN/s: Oxidoreductase FAD/NAD(P)-binding (Inte…	2.38112	2.10641	3.70625	2.10414	3.24331	-1.10239	-1.01513	2.09229	-1.02415	-1.98724	-1.28281	1.0313	-1.50591	-2.14292	-1.38159	3.46074	5.14794	-1.07057	S	3	___1	0.911504	8.57962e-28	99.873	62.738	50.029	-0.90775	76983000	1185	10.2337	Cre16.g683550.t1.2|pacid=30776793|transcript=Cre16.g683550.t1.2	1185	Cre16.g683550.t1.2|pacid=30776793|transcript=Cre16.g683550.t1.2	Cre16.g683550.t1.2|pacid=30776793|transcript=Cre16.g683550.t1.2	VLPEAATEDGDDPLLSPRETEDGGDDMLLTP	>Cre16.g683550.t1.2|pacid=30776793|transcript=Cre16.g683550.t1.2 locus=Cre16.g683550 ID=Cre16.g683550.t1.2.v5.5 annot-version=v5.5	X;X;X;X;X;X;X;X;X;X;X;X;X;X;X;Phospho (STY);X;X;X;X;X;X;X;X;X;X;Oxidation (M);X;X;X;X	VLPEAAT(0.001)EDGDDPLLS(0.912)PRET(0.086)EDGGDDMLLT(0.001)PR	VLPEAAT(-30.04)EDGDDPLLS(10.23)PRET(-10.23)EDGGDDMLLT(-28.74)PR	2856	21700;21701;21702;21703
UID3025	Cre17.g724150.t1.1	26.17	misc.dynamin	(chl4|517595 : 1215.0) no description available & (loc_os01g69130.1 : 498.0) no description available & (at2g14120 : 487.0) Encodes a dynamin related protein. DRPs are self-assembling GTPasse involved in fission and fusion of membranes. DRP3B functions in mitochondrion and peroxisome fission in combination with DRP3A.; dynamin related protein (DRP3B); FUNCTIONS IN: GTP binding, GTPase activity; I…	1.14463	-1.30041	0.954217	0.726775	-1.57362	-1.78559	1.74821	0.1868	1.88357	1.49174	0.884514	-1.71425	-1.64356	2.01735	-1.03173	0.385762	2.84454	-2.77312	S	2	___1	0.83762	0.00295769	69.088	28.541	69.088	-0.99169	18643000	586	7.12519	Cre17.g724150.t1.1|pacid=30782073|transcript=Cre17.g724150.t1.1	586	Cre17.g724150.t1.1|pacid=30782073|transcript=Cre17.g724150.t1.1	Cre17.g724150.t1.1|pacid=30782073|transcript=Cre17.g724150.t1.1	RMTPPGIGLKALDGASSLDDVLLGTGSRRRR	>Cre17.g724150.t1.1|pacid=30782073|transcript=Cre17.g724150.t1.1 locus=Cre17.g724150 ID=Cre17.g724150.t1.1.v5.5 annot-version=v5.5	X;X;X;X;X;X;X;X;X;X;X;X;X;X;X;Phospho (STY);X;X;X;X;X;X;X;X;X;X;X;X;X;X;X	ALDGAS(0.838)S(0.162)LDDVLLGTGSR	ALDGAS(7.13)S(-7.13)LDDVLLGT(-60.23)GS(-62.97)R	3024	2526;2528
UID2715	Cre16.g652750.t1.2	26.7	misc.oxidases - copper, flavone etc	(chl4|516079 : 1934.0) no description available & (gnl|cdd|84997 : 111.0) no description available & (loc_os09g37620.1 : 97.1) no description available & (gnl|cdd|36613 : 97.0) no description available & (at1g19250 : 84.3) FMO1 is required for full expression of TIR-NB-LRR├▒conditioned resistance to avirulent pathogens and for basal resistance to invasive virulent pathogens. Functions in an EDS1-…	-1.15121	-1.59987	-1.60456	1.07714	1.16993	0.992819	2.17564	-0.036599	1.32565	2.56182	2.90912	2.39909	-2.24338	2.82849	1.37572	-1.84556	-0.626943	-3.25693	S	2	___1	1	3.82116e-22	143.55	100.11	130.69	0.86175	20870000	1397	73.7298	Cre16.g652750.t1.2|pacid=30777687|transcript=Cre16.g652750.t1.2	1397	Cre16.g652750.t1.2|pacid=30777687|transcript=Cre16.g652750.t1.2	Cre16.g652750.t1.2|pacid=30777687|transcript=Cre16.g652750.t1.2	ASSKASSHRPVQRGLSLATLLLRRRNAANAV	>Cre16.g652750.t1.2|pacid=30777687|transcript=Cre16.g652750.t1.2 locus=Cre16.g652750 ID=Cre16.g652750.t1.2.v5.5 annot-version=v5.5	X;X;X;X;X;X;X;X;X;X;X;X;X;X;X;Phospho (STY);X;X;X;X;X;X;X;X;X;X;X;X;X;X;X	GLS(1)LATLLLR	GLS(73.73)LAT(-73.73)LLLR	2714	8023;8024;8025;8026;8027;8028;8029;8030;8031
UID2761	Cre16.g663150.t1.2	26.23	misc.rhodanese	(chl4|516302 : 352.0) no description available & (gnl|cdd|29073 : 62.7) no description available & (gnl|cdd|36743 : 55.0) no description available & (at2g17850 : 50.4) Rhodanese/Cell cycle control phosphatase superfamily protein; FUNCTIONS IN: molecular_function unknown; INVOLVED IN: aging; LOCATED IN: endomembrane system; EXPRESSED IN: 9 plant structures; EXPRESSED DURING: 9 growth stages; CONTA…	4.95161	2.7859	-1.81906	4.30751	5.47805	5.3978	4.54327	2.98641	1.28871	-1.89118	-1.2009	2.48805	3.84039	4.87492	2.56305	4.85289	5.8571	5.59342	S	2	___1	1	0	233.79	191.33	233.79	-0.85118	205520000	180	82.5748	Cre16.g663150.t1.2|pacid=30777041|transcript=Cre16.g663150.t1.2	180	Cre16.g663150.t1.2|pacid=30777041|transcript=Cre16.g663150.t1.2	Cre16.g663150.t1.2|pacid=30777041|transcript=Cre16.g663150.t1.2	REALKSGLNIPGVAESYDEGGNLINARYAKG	>Cre16.g663150.t1.2|pacid=30777041|transcript=Cre16.g663150.t1.2 locus=Cre16.g663150 ID=Cre16.g663150.t1.2.v5.5 annot-version=v5.5	X;X;X;X;X;X;X;X;X;X;X;X;X;X;X;Phospho (STY);X;X;X;X;X;X;X;X;X;X;X;X;X;X;X	SGLNIPGVAES(1)YDEGGNLINAR	S(-159.32)GLNIPGVAES(82.57)Y(-82.57)DEGGNLINAR	2760	5431;5432;17556;17557;17558;17559;17560;17561;17562;17563;17564;17565;17566
UID3589	Cre12.g530600.t1.1	12.2.2	N-metabolism.ammonia metabolism.glutamine synthetase	(chl4|513489 : 751.0) no description available & (q42689|glna2_chlre : 714.0) Glutamine synthetase, chloroplast precursor (EC 6.3.1.2) (Glutamate--ammonia ligase) (GS2) - Chlamydomonas reinhardtii & (gnl|cdd|35902 : 395.0) no description available & (at5g35630 : 325.0) chloroplastic glutamine synthetase; glutamine synthetase 2 (GS2); FUNCTIONS IN: glutamate-ammonia ligase activity; INVOLVED IN: i…	3.67987	3.29825	3.18549	0.720344	-1.99015	2.49541	-2.18223	1.16284	-2.23187	1.59274	2.35996	2.38207	-0.701813	-3.15527	-0.873491	0.0769586	3.47184	3.33918	T	2	___1	1	4.64313e-136	185.06	147.07	185.06	0.20043	65358000	307	67.4627	Cre12.g530600.t1.1|pacid=30793047|transcript=Cre12.g530600.t1.1;Cre12.g530650.t2.1|pacid=30793235|transcript=Cre12.g530650.t2.1;Cre12.g530650.t1.1|pacid=30793234|transcript=Cre12.g530650.t1.1	307;308;308	Cre12.g530600.t1.1|pacid=30793047|transcript=Cre12.g530600.t1.1	Cre12.g530600.t1.1|pacid=30793047|transcript=Cre12.g530600.t1.1	EEAVEKLSKTHIEHITQYGIGNEARLTGKHE	>Cre12.g530600.t1.1|pacid=30793047|transcript=Cre12.g530600.t1.1 locus=Cre12.g530600 ID=Cre12.g530600.t1.1.v5.5 annot-version=v5.5;>Cre12.g530650.t2.1|pacid=30793235|transcript=Cre12.g530650.t2.1 locus=Cre12.g530650 ID=Cre12.g530650.t2.1.v5.5 annot-version	X;X;X;X;X;X;X;X;X;X;X;X;X;X;X;Phospho (STY);X;X;X;X;X;X;X;X;X;X;X;X;X;X;X	THIEHIT(1)QYGIGNEAR	T(-67.46)HIEHIT(67.46)QY(-94.68)GIGNEAR	3588	19908;19909;19910;19911;19912;19913;19914;19915;19916;19917;19918;19919;19920;19921
UID1007	Cre06.g250800.t2.1	35.1	not assigned.no ontology	(chl4|522835 : 390.0) no description available & (gnl|cdd|36889 : 103.0) no description available & (gnl|cdd|84441 : 67.2) no description available & (loc_os02g13130.3 : 62.0) no description available & (at1g33680 : 51.2) KH domain-containing protein; FUNCTIONS IN: RNA binding, nucleic acid binding; INVOLVED IN: biological_process unknown; LOCATED IN: cellular_component unknown; EXPRESSED IN: 21 …	3.04175	2.72771	3.06568	2.62774	2.47139	3.27033	-1.74778	-1.73791	2.19556	3.31051	-2.1293	2.42928	-1.11198	-0.930546	-1.56504	2.23984	3.62174	3.10144	S	3	___1	1	4.53504e-07	94.072	60.068	94.072	-0.45367	122080000	140	79.3536	Cre06.g250800.t2.1|pacid=30779209|transcript=Cre06.g250800.t2.1;Cre06.g250800.t1.1|pacid=30779208|transcript=Cre06.g250800.t1.1	140;140	Cre06.g250800.t2.1|pacid=30779209|transcript=Cre06.g250800.t2.1	Cre06.g250800.t2.1|pacid=30779209|transcript=Cre06.g250800.t2.1	QITISGSQDAVDRAASMVQELIGGEHANTSQ	>Cre06.g250800.t2.1|pacid=30779209|transcript=Cre06.g250800.t2.1 locus=Cre06.g250800 ID=Cre06.g250800.t2.1.v5.5 annot-version=v5.5;>Cre06.g250800.t1.1|pacid=30779208|transcript=Cre06.g250800.t1.1 locus=Cre06.g250800 ID=Cre06.g250800.t1.1.v5.5 annot-version	X;X;X;X;Phospho (STY);X;X;X;X;X;X;X;X;X;X;Phospho (STY);Oxidation (M);X;X;X;X;X;X;X;X;X;X;X;X;X;X	AAS(1)MVQELIGGEHANTSQVVQR	AAS(79.35)MVQELIGGEHANT(-79.35)S(-83.14)QVVQR	1006	773;774;775;776;777;778;779;780
UID1128	Cre06.g276100.t2.1	35.1	not assigned.no ontology	(chl4|523389 : 949.0) no description available & (gnl|cdd|35504 : 187.0) no description available & (ipr015943 : 105.27706) WD40/YVTN repeat-like-containing domain & (loc_os02g42590.1 : 100.0) no description available & (gnl|cdd|29257 : 92.4) no description available & (at3g15470 : 82.4) Transducin/WD40 repeat-like superfamily protein; CONTAINS InterPro DOMAIN/s: WD40 repeat 2 (InterPro:IPR019782…	1.22548	1.03388	0.850385	-1.72858	1.04481	0.866292	-0.22526	0.12167	0.713329	2.5352	2.82301	-1.01581	-0.380337	2.51007	-1.46016	1.21027	2.39211	2.62487	S	2	___1	0.970229	0.000753985	77.24	36.762	68.088	0.20969	31031000	208	17.1447	Cre06.g276100.t2.1|pacid=30778883|transcript=Cre06.g276100.t2.1;Cre06.g276100.t1.2|pacid=30778882|transcript=Cre06.g276100.t1.2	208;208	Cre06.g276100.t2.1|pacid=30778883|transcript=Cre06.g276100.t2.1	Cre06.g276100.t2.1|pacid=30778883|transcript=Cre06.g276100.t2.1	GSPSAGTAEPRLSTDSAGGLGSAAGVRDAGG	>Cre06.g276100.t2.1|pacid=30778883|transcript=Cre06.g276100.t2.1 locus=Cre06.g276100 ID=Cre06.g276100.t2.1.v5.5 annot-version=v5.5;>Cre06.g276100.t1.2|pacid=30778882|transcript=Cre06.g276100.t1.2 locus=Cre06.g276100 ID=Cre06.g276100.t1.2.v5.5 annot-version	X;X;X;X;X;X;X;X;X;X;X;X;X;X;X;Phospho (STY);X;X;X;X;X;X;X;X;X;X;X;X;X;X;X	LS(0.019)T(0.009)DS(0.97)AGGLGS(0.002)AAGVR	LS(-17.14)T(-20.47)DS(17.14)AGGLGS(-26.18)AAGVR	1127	12926;12927;12928;12929;12931
UID1130	Cre06.g276100.t2.1	35.1	not assigned.no ontology	(chl4|523389 : 949.0) no description available & (gnl|cdd|35504 : 187.0) no description available & (ipr015943 : 105.27706) WD40/YVTN repeat-like-containing domain & (loc_os02g42590.1 : 100.0) no description available & (gnl|cdd|29257 : 92.4) no description available & (at3g15470 : 82.4) Transducin/WD40 repeat-like superfamily protein; CONTAINS InterPro DOMAIN/s: WD40 repeat 2 (InterPro:IPR019782…	-0.619029	-0.894415	0.512507	-0.737425	-0.735292	0.342574	-2.30853	-1.60298	0.939698	0.478209	0.867356	-1.92529	-2.26951	-2.2437	-0.96546	-0.328149	-1.57719	-0.814097	S	2	___1	0.999991	0.000659764	76.301	62.341	76.241	0.031329	22086000	59	53.5783	Cre06.g276100.t2.1|pacid=30778883|transcript=Cre06.g276100.t2.1;Cre06.g276100.t1.2|pacid=30778882|transcript=Cre06.g276100.t1.2	59;59	Cre06.g276100.t2.1|pacid=30778883|transcript=Cre06.g276100.t2.1	Cre06.g276100.t2.1|pacid=30778883|transcript=Cre06.g276100.t2.1	RSGAAQSSQGPEDPNSDPEAKDGPKKKRWGL	>Cre06.g276100.t2.1|pacid=30778883|transcript=Cre06.g276100.t2.1 locus=Cre06.g276100 ID=Cre06.g276100.t2.1.v5.5 annot-version=v5.5;>Cre06.g276100.t1.2|pacid=30778882|transcript=Cre06.g276100.t1.2 locus=Cre06.g276100 ID=Cre06.g276100.t1.2.v5.5 annot-version	X;X;X;X;X;X;X;X;X;X;X;X;X;X;X;Phospho (STY);X;X;X;X;X;X;X;X;X;X;X;X;X;X;X	SGAAQSSQGPEDPNS(1)DPEAK	S(-67.74)GAAQS(-53.58)S(-53.58)QGPEDPNS(53.58)DPEAK	1129	17358;17359;17360;17361;17362;17363
UID1211	Cre06.g289450.t1.1	35.1	not assigned.no ontology	(chl4|523674 : 1485.0) no description available & (loc_os03g05200.1 : 140.0) no description available & (at2g20320 : 134.0) DENN (AEX-3) domain-containing protein; CONTAINS InterPro DOMAIN/s: uDENN (InterPro:IPR005113), dDENN (InterPro:IPR005112), DENN (InterPro:IPR001194); BEST Arabidopsis thaliana protein match is: DENN (AEX-3) domain-containing protein (TAIR:AT5G35560.1); Has 1567 Blast hits t…	-0.649629	-0.64146	-0.323097	-0.558671	-1.28018	-0.0129033	-1.17689	-0.920425	0.492202	0.0951739	0.864599	-2.50943	-2.24763	1.03806	1.32827	-0.00598821	1.40315	0.160084	S	2	___1	0.993754	0.0006106	87.99	61.331	81.651	-0.14202	10248000	1599	22.0171	Cre06.g289450.t1.1|pacid=30778771|transcript=Cre06.g289450.t1.1	1599	Cre06.g289450.t1.1|pacid=30778771|transcript=Cre06.g289450.t1.1	Cre06.g289450.t1.1|pacid=30778771|transcript=Cre06.g289450.t1.1	STGEGGGANPTARSNSDLEGGGGNRMVGGGA	>Cre06.g289450.t1.1|pacid=30778771|transcript=Cre06.g289450.t1.1 locus=Cre06.g289450 ID=Cre06.g289450.t1.1.v5.5 annot-version=v5.5	X;X;X;X;X;X;X;X;X;X;X;X;X;X;X;Phospho (STY);X;X;X;X;X;X;X;X;X;X;X;X;X;X;X	S(0.006)NS(0.994)DLEGGGGNR	S(-22.02)NS(22.02)DLEGGGGNR	1210	18402;18403;18404;18405;18406
UID1490	Cre07.g347400.t1.2	35.1	not assigned.no ontology	(loc_os03g03390.1 : 77.0) no description available & (at1g63980 : 67.4) D111/G-patch domain-containing protein; FUNCTIONS IN: nucleic acid binding; INVOLVED IN: biological_process unknown; LOCATED IN: intracellular; EXPRESSED IN: 23 plant structures; EXPRESSED DURING: 13 growth stages; CONTAINS InterPro DOMAIN/s: D111/G-patch (InterPro:IPR000467); Has 35333 Blast hits to 34131 proteins in 2444 sp…	3.19661	2.3118	3.12648	2.61522	3.97921	-1.25907	-1.81035	2.84467	3.14536	2.90924	1.15265	1.51401	3.54476	3.61596	3.2774	3.06642	3.42749	2.77439	S	2	___1	1	5.90875e-212	206.11	163.72	168.62	-0.4601	84523000	181	78.1266	Cre07.g347400.t1.2|pacid=30774277|transcript=Cre07.g347400.t1.2;Cre07.g347300.t1.1|pacid=30774652|transcript=Cre07.g347300.t1.1	181;181	Cre07.g347400.t1.2|pacid=30774277|transcript=Cre07.g347400.t1.2	Cre07.g347400.t1.2|pacid=30774277|transcript=Cre07.g347400.t1.2	GRYHKRERAKLVKNYSAGDLDAILGGMKAAK	>Cre07.g347400.t1.2|pacid=30774277|transcript=Cre07.g347400.t1.2 locus=Cre07.g347400 ID=Cre07.g347400.t1.2.v5.5 annot-version=v5.5;>Cre07.g347300.t1.1|pacid=30774652|transcript=Cre07.g347300.t1.1 locus=Cre07.g347300 ID=Cre07.g347300.t1.1.v5.5 annot-version	X;X;X;X;X;X;X;X;X;X;X;X;X;X;X;Phospho (STY);X;X;X;X;X;X;X;X;X;X;Oxidation (M);X;X;X;X	NYS(1)AGDLDAILGGMK	NY(-78.13)S(78.13)AGDLDAILGGMK	1489	14916;14917;14918;14919;14920;14921;14922;14923;14924;14925;14926;14927;14928;14929;14930;14931;14932;14933;14934;14935;14936;14937;14938;14939
UID1902	Cre10.g441450.t1.2	35.1	not assigned.no ontology	(chl4|510055 : 790.0) no description available & (gnl|cdd|37620 : 200.0) no description available & (loc_os05g41100.1 : 84.0) no description available & (gnl|cdd|68740 : 78.5) no description available & (ipr007851 : 75.515305) no description available & (at3g24080 : 59.3) KRR1 family protein; FUNCTIONS IN: molecular_function unknown; INVOLVED IN: response to salt stress; LOCATED IN: cytosol; EXPR…	0.789847	-2.22841	3.47189	-1.22559	0.721717	0.66842	0.671941	1.91769	2.95748	-1.82669	-0.910876	-1.06851	-1.56113	-2.10158	-2.29063	1.98821	-0.862059	0.376976	S	3	___1	1	0.000756628	70.094	48.103	70.094	0.28095	38504000	521	70.0936	Cre10.g441450.t1.2|pacid=30790157|transcript=Cre10.g441450.t1.2	521	Cre10.g441450.t1.2|pacid=30790157|transcript=Cre10.g441450.t1.2	Cre10.g441450.t1.2|pacid=30790157|transcript=Cre10.g441450.t1.2	KFADIRKKIKEVDALSEDPDDDEGDGKQAGG	>Cre10.g441450.t1.2|pacid=30790157|transcript=Cre10.g441450.t1.2 locus=Cre10.g441450 ID=Cre10.g441450.t1.2.v5.5 annot-version=v5.5	X;X;X;X;X;X;X;X;X;X;X;X;X;X;X;Phospho (STY);X;X;X;X;X;X;X;X;X;X;X;X;X;X;X	EVDALS(1)EDPDDDEGDGKQAGGQK	EVDALS(70.09)EDPDDDEGDGKQAGGQK	1901	6148;6149;6150
UID1906	Cre10.g441550.t1.1	35.1	not assigned.no ontology	(chl4|510057 : 510.0) no description available & (at4g33700 : 226.0) FUNCTIONS IN: molecular_function unknown; INVOLVED IN: biological_process unknown; LOCATED IN: plasma membrane; EXPRESSED IN: 22 plant structures; EXPRESSED DURING: 13 growth stages; CONTAINS InterPro DOMAIN/s: Protein of unknown function DUF21 (InterPro:IPR002550), Cystathionine beta-synthase, core (InterPro:IPR000644); BEST Ar…	0.0539582	0.276789	0.262851	-1.73301	-0.399577	-1.49814	-0.607765	-1.17172	-3.53622	-2.35926	-1.98033	-1.29232	-1.78695	-2.1896	-0.788793	1.27244	2.06219	-0.908308	S	2	___1	0.950527	0.00601934	66.674	43.789	42.738	0.33314	26667000	766	13.1621	Cre10.g441550.t1.1|pacid=30790285|transcript=Cre10.g441550.t1.1	766	Cre10.g441550.t1.1|pacid=30790285|transcript=Cre10.g441550.t1.1	Cre10.g441550.t1.1|pacid=30790285|transcript=Cre10.g441550.t1.1	AAHARPRMRHHYRSGSEGGSGSGLGRAAQAA	>Cre10.g441550.t1.1|pacid=30790285|transcript=Cre10.g441550.t1.1 locus=Cre10.g441550 ID=Cre10.g441550.t1.1.v5.5 annot-version=v5.5	X;X;X;X;X;X;X;X;X;X;X;Phospho (STY);X;X;X;Phospho (STY);X;X;X;Phospho (STY);X;X;X;X;X;X;X;X;X;X;X	MRHHY(0.635)RS(0.394)GS(0.951)EGGS(0.952)GS(0.068)GLGR	MRHHY(2.26)RS(-2.26)GS(13.16)EGGS(13.51)GS(-13.16)GLGR	1905	14119;14120;17610;17611;17612
UID2121	Cre11.g482050.t1.2	35.1	not assigned.no ontology	(chl4|512455 : 485.0) no description available & (ipr019148 : 122.04706) Nuclear protein DGCR14 & (gnl|cdd|37838 : 112.0) no description available & (loc_os06g30710.3 : 73.2) no description available & (at3g07790 : 66.2) DGCR14-related; FUNCTIONS IN: molecular_function unknown; INVOLVED IN: biological_process unknown; LOCATED IN: chloroplast; EXPRESSED IN: 25 plant structures; EXPRESSED DURING: 1…	1.06635	-2.42289	0.074346	-2.17336	-0.0370945	-0.382037	-0.566607	-0.776465	-1.36022	1.03456	0.367165	-1.41014	-2.16777	-3.06194	1.1965	0.0508212	0.816702	0.50034	S	2	___1	0.999933	0.0154556	55.247	7.608	55.247	0.28557	12836000	504	44.0512	Cre11.g482050.t1.2|pacid=30775775|transcript=Cre11.g482050.t1.2	504	Cre11.g482050.t1.2|pacid=30775775|transcript=Cre11.g482050.t1.2	Cre11.g482050.t1.2|pacid=30775775|transcript=Cre11.g482050.t1.2	ATGGAGGGSTPVVPLSPAARQLAAAIKAGGG	>Cre11.g482050.t1.2|pacid=30775775|transcript=Cre11.g482050.t1.2 locus=Cre11.g482050 ID=Cre11.g482050.t1.2.v5.5 annot-version=v5.5	X;X;X;X;X;X;X;X;X;X;X;X;X;X;X;Phospho (STY);X;X;X;X;X;X;X;X;X;X;X;X;X;X;X	ATGGAGGGSTPVVPLS(1)PAAR	AT(-50.07)GGAGGGS(-47.37)T(-44.05)PVVPLS(44.05)PAAR	2120	3836;10390
UID2248	Cre12.g514800.t1.1	35.1	not assigned.no ontology	(chl4|513162 : 437.0) no description available & (loc_os03g12810.1 : 163.0) no description available & (at5g42770 : 152.0) Maf-like protein; FUNCTIONS IN: molecular_function unknown; INVOLVED IN: biological_process unknown; LOCATED IN: cytoplasm; CONTAINS InterPro DOMAIN/s: Maf-like protein (InterPro:IPR003697); BEST Arabidopsis thaliana protein match is: Maf-like protein (TAIR:AT5G66550.1). & (g…	-1.93659	-1.73334	0.229736	-0.281128	0.640148	-1.7251	1.38039	-0.196847	1.49007	1.84868	1.77426	1.62656	-2.71829	3.06464	1.72538	-0.315038	0.912864	-1.82498	S	2	___1	0.989328	3.50192e-14	131.17	50.467	91.961	0.34902	14150000	38	19.6708	Cre12.g514800.t1.1|pacid=30793081|transcript=Cre12.g514800.t1.1	38	Cre12.g514800.t1.1|pacid=30793081|transcript=Cre12.g514800.t1.1	Cre12.g514800.t1.1|pacid=30793081|transcript=Cre12.g514800.t1.1	RVAGLRNRRILLGSASFARKQIMTELGKEHG	>Cre12.g514800.t1.1|pacid=30793081|transcript=Cre12.g514800.t1.1 locus=Cre12.g514800 ID=Cre12.g514800.t1.1.v5.5 annot-version=v5.5	X;X;X;X;X;X;X;X;X;X;X;X;X;X;X;Phospho (STY);X;X;X;X;X;X;X;X;X;X;X;X;X;X;X	ILLGS(0.011)AS(0.989)FAR	ILLGS(-19.67)AS(19.67)FAR	2247	9829;9830;9831;9832;9833;9834
UID2249	Cre12.g514950.t1.1	35.1	not assigned.no ontology	(chl4|513165 : 1560.0) no description available & (loc_os06g45980.1 : 287.0) no description available & (at1g30680 : 283.0) toprim domain-containing protein; FUNCTIONS IN: DNA helicase activity, nucleic acid binding, ATP binding; INVOLVED IN: DNA replication, DNA metabolic process; CONTAINS InterPro DOMAIN/s: Toprim domain, subgroup (InterPro:IPR006154), DNA helicase, DnaB-like, C-terminal (Inter…	-0.0557251	0.138846	0.901697	-1.2541	-0.689336	-0.434612	-2.43633	-3.41635	-1.64643	-0.222963	-1.2315	-0.910253	-2.35033	-2.38062	-2.69962	-0.141244	0.18282	0.498534	S	2	___1	0.969963	0.00199991	70.718	21.189	70.718	0.081716	8846600	173	18.2527	Cre12.g514950.t1.1|pacid=30792065|transcript=Cre12.g514950.t1.1	173	Cre12.g514950.t1.1|pacid=30792065|transcript=Cre12.g514950.t1.1	Cre12.g514950.t1.1|pacid=30792065|transcript=Cre12.g514950.t1.1	RCHAFGARGGQGGGDSDGEASSSLSGAKINC	>Cre12.g514950.t1.1|pacid=30792065|transcript=Cre12.g514950.t1.1 locus=Cre12.g514950 ID=Cre12.g514950.t1.1.v5.5 annot-version=v5.5	X;X;X;X;X;X;X;X;X;X;X;X;X;X;X;Phospho (STY);X;X;X;X;X;X;X;X;X;X;X;X;X;X;X	GGQGGGDS(0.97)DGEAS(0.012)S(0.015)S(0.004)LSGAK	GGQGGGDS(18.25)DGEAS(-19.24)S(-18.25)S(-24.15)LS(-35.76)GAK	2248	7686;7687
UID2411	Cre12.g553050.t1.2	35.1	not assigned.no ontology	(chl4|513961 : 337.0) no description available & (gnl|cdd|68734 : 82.3) no description available & (loc_os01g10350.1 : 76.6) no description available & (at3g16310 : 75.1) mitotic phosphoprotein N end (MPPN) family protein; FUNCTIONS IN: molecular_function unknown; INVOLVED IN: biological_process unknown; EXPRESSED IN: 24 plant structures; EXPRESSED DURING: 15 growth stages; CONTAINS InterPro DOMA…	3.61802	3.25927	-1.25966	2.81268	3.01985	-1.40239	2.54119	2.65803	3.35916	4.02285	4.09645	3.37116	4.31328	5.18359	4.64015	2.58064	2.86685	3.19082	S	3	___1	0.96797	7.99266e-11	123	79.952	114.03	0.63668	95670000	43	16.7736	Cre12.g553050.t1.2|pacid=30793515|transcript=Cre12.g553050.t1.2	43	Cre12.g553050.t1.2|pacid=30793515|transcript=Cre12.g553050.t1.2	Cre12.g553050.t1.2|pacid=30793515|transcript=Cre12.g553050.t1.2	LDQATPRAATPLRADSSLSTQRRSGLGGVPQ	>Cre12.g553050.t1.2|pacid=30793515|transcript=Cre12.g553050.t1.2 locus=Cre12.g553050 ID=Cre12.g553050.t1.2.v5.5 annot-version=v5.5	X;X;X;X;X;X;X;X;X;X;X;X;X;X;X;Phospho (STY);X;X;X;X;X;X;X;X;X;X;X;X;X;X;X	AAT(0.02)PLRADS(0.968)S(0.012)LSTQRR	AAT(-16.77)PLRADS(16.77)S(-19.18)LS(-57.61)T(-57.61)QRR	2410	900;903;904;905;906;907;908;910;912;913;914;915;916
UID2424	Cre12.g556100.t1.2	35.1	not assigned.no ontology	(chl4|514031 : 892.0) no description available & (gnl|cdd|39847 : 84.1) no description available & (at1g56440 : 66.2) Tetratricopeptide repeat (TPR)-like superfamily protein; FUNCTIONS IN: binding; INVOLVED IN: biological_process unknown; LOCATED IN: cellular_component unknown; CONTAINS InterPro DOMAIN/s: Tetratricopeptide TPR-1 (InterPro:IPR001440), Tetratricopeptide-like helical (InterPro:IPR01…	0.456809	2.51735	2.94243	0.868935	1.06857	0.459689	1.91673	1.23125	3.23949	1.95997	3.55121	3.91599	3.03015	-1.60857	-1.7673	1.96208	3.81294	4.64634	S	4	___1	0.999537	4.62158e-22	102.46	67.241	52.192	-0.35681	74263000	1298	33.3468	Cre12.g556100.t1.2|pacid=30792572|transcript=Cre12.g556100.t1.2	1298	Cre12.g556100.t1.2|pacid=30792572|transcript=Cre12.g556100.t1.2	Cre12.g556100.t1.2|pacid=30792572|transcript=Cre12.g556100.t1.2	AQAAPVRHKILVEEVSDDEEGGTQPAAAPPP	>Cre12.g556100.t1.2|pacid=30792572|transcript=Cre12.g556100.t1.2 locus=Cre12.g556100 ID=Cre12.g556100.t1.2.v5.5 annot-version=v5.5	X;X;X;X;X;X;X;X;X;X;X;X;X;X;X;Phospho (STY);X;X;X;X;X;X;X;X;X;X;X;X;X;X;X	HKILVEEVS(1)DDEEGGTQPAAAPPPRPEPAAK	HKILVEEVS(33.35)DDEEGGT(-33.35)QPAAAPPPRPEPAAK	2423	9117;9118;9908;9909;9910
UID2425	Cre12.g556100.t1.2	35.1	not assigned.no ontology	(chl4|514031 : 892.0) no description available & (gnl|cdd|39847 : 84.1) no description available & (at1g56440 : 66.2) Tetratricopeptide repeat (TPR)-like superfamily protein; FUNCTIONS IN: binding; INVOLVED IN: biological_process unknown; LOCATED IN: cellular_component unknown; CONTAINS InterPro DOMAIN/s: Tetratricopeptide TPR-1 (InterPro:IPR001440), Tetratricopeptide-like helical (InterPro:IPR01…	3.76073	4.73043	4.42347	3.23515	2.65081	3.00794	-1.91116	3.57307	4.00652	3.83999	4.43321	4.19319	3.21665	-3.01149	4.39818	2.60105	3.80549	3.26799	S	3	___1	1	1.56821e-165	176.23	145.87	88.541	0.34859	140800000	406	88.5406	Cre12.g556100.t1.2|pacid=30792572|transcript=Cre12.g556100.t1.2	406	Cre12.g556100.t1.2|pacid=30792572|transcript=Cre12.g556100.t1.2	Cre12.g556100.t1.2|pacid=30792572|transcript=Cre12.g556100.t1.2	APAPAAPAAPAAAPQSPEGGAPRRKLQVVEE	>Cre12.g556100.t1.2|pacid=30792572|transcript=Cre12.g556100.t1.2 locus=Cre12.g556100 ID=Cre12.g556100.t1.2.v5.5 annot-version=v5.5	X;X;X;X;X;X;X;X;X;X;X;X;X;X;X;Phospho (STY);X;X;X;X;X;X;X;X;X;X;X;X;X;X;X	KAPAAAPAPAPAAPAAPAAAPQS(1)PEGGAPR	KAPAAAPAPAPAAPAAPAAAPQS(88.54)PEGGAPR	2424	10334;10335;10336;10337;10338;10339;10340;10341;10342;10343;10344;10345;10346;10347;10348;10349
UID2635	Cre14.g631250.t1.1	35.1	not assigned.no ontology	(chl4|515620 : 1026.0) no description available & (loc_os02g35080.6 : 82.4) no description available & (at1g22930 : 82.0) T-complex protein 11; INVOLVED IN: biological_process unknown; EXPRESSED IN: 24 plant structures; EXPRESSED DURING: 13 growth stages; CONTAINS InterPro DOMAIN/s: T-complex 11 (InterPro:IPR008862); BEST Arabidopsis thaliana protein match is: T-complex protein 11 (TAIR:AT4G09150…	0.861516	0.590503	0.297536	-0.134308	-0.593889	0.450619	0.254775	0.279092	1.02441	0.877021	0.65033	-2.63876	-1.36344	1.69404	1.14426	-2.8062	-0.175997	-0.388213	S	2	___1	0.983935	1.32934e-16	103.85	48.001	78.025	0.12647	13318000	644	23.4295	Cre14.g631250.t1.1|pacid=30776721|transcript=Cre14.g631250.t1.1	644	Cre14.g631250.t1.1|pacid=30776721|transcript=Cre14.g631250.t1.1	Cre14.g631250.t1.1|pacid=30776721|transcript=Cre14.g631250.t1.1	EQRLEARSAGAATAASPGGGGGGSSSATAGA	>Cre14.g631250.t1.1|pacid=30776721|transcript=Cre14.g631250.t1.1 locus=Cre14.g631250 ID=Cre14.g631250.t1.1.v5.5 annot-version=v5.5	X;X;X;X;X;X;X;X;X;X;X;X;X;X;X;Phospho (STY);X;X;X;X;X;X;X;X;X;X;X;X;X;X;X	SAGAAT(0.003)AAS(0.984)PGGGGGGS(0.001)S(0.004)S(0.003)AT(0.004)AGAK	S(-34.16)AGAAT(-25.21)AAS(23.43)PGGGGGGS(-30.04)S(-24.03)S(-24.62)AT(-23.43)AGAK	2634	16475;16476;16477;16478
UID279	Cre01.g063997.t1.1	35.1	not assigned.no ontology	(chl4|520121 : 671.0) no description available & (loc_os02g27950.1 : 109.0) no description available & (at3g14010 : 94.0) hydroxyproline-rich glycoprotein family protein, similar to Mrs16p (GI:2737884) (Saccharomyces cerevisiae); weak similarity to ataxin-2 related protein (GI:1679686) (Homo sapiens). Included in a family of CTC interacting domain proteins found to interact with PAB2.; CTC-intera…	1.65972	0.693485	0.300668	2.10527	1.93552	2.27238	0.307935	0.778755	0.886732	2.74397	2.54272	1.33521	-1.79482	-1.92209	-2.08126	1.53472	2.13669	1.61106	S	2	___1	1	0.000326338	92.098	61.225	89.659	-0.29312	31383000	334	78.9751	Cre01.g063997.t1.1|pacid=30788525|transcript=Cre01.g063997.t1.1	334	Cre01.g063997.t1.1|pacid=30788525|transcript=Cre01.g063997.t1.1	Cre01.g063997.t1.1|pacid=30788525|transcript=Cre01.g063997.t1.1	QQSAADRAVAWGRAGSGVAAVAGGLSVAHQK	>Cre01.g063997.t1.1|pacid=30788525|transcript=Cre01.g063997.t1.1 locus=Cre01.g063997 ID=Cre01.g063997.t1.1.v5.5 annot-version=v5.5	X;X;X;X;X;X;X;X;X;X;X;X;X;X;X;Phospho (STY);X;X;X;X;X;X;X;X;X;X;X;X;X;X;X	AGS(1)GVAAVAGGLSVAHQK	AGS(78.98)GVAAVAGGLS(-78.98)VAHQK	278	1910;1911;1912;1913;1914;1915;1916;1917;1918;1919
UID280	Cre01.g063997.t1.1	35.1	not assigned.no ontology	(chl4|520121 : 671.0) no description available & (loc_os02g27950.1 : 109.0) no description available & (at3g14010 : 94.0) hydroxyproline-rich glycoprotein family protein, similar to Mrs16p (GI:2737884) (Saccharomyces cerevisiae); weak similarity to ataxin-2 related protein (GI:1679686) (Homo sapiens). Included in a family of CTC interacting domain proteins found to interact with PAB2.; CTC-intera…	1.61448	0.722951	1.45325	-3.00744	0.263641	-0.516724	-0.031841	-0.305254	-1.56384	-1.0755	-1.46706	-0.81914	-2.02728	-1.78258	-1.98341	0.188377	-0.833525	1.17192	S	2	___1	0.955956	0.00190477	101.38	53.42	101.38	0.1962	14349000	425	13.5494	Cre01.g063997.t1.1|pacid=30788525|transcript=Cre01.g063997.t1.1;Cre01.g063997.t2.1|pacid=30788526|transcript=Cre01.g063997.t2.1	425;402	Cre01.g063997.t1.1|pacid=30788525|transcript=Cre01.g063997.t1.1	Cre01.g063997.t1.1|pacid=30788525|transcript=Cre01.g063997.t1.1	KVRSSLTVGSKKDRSSPYGTPKLGGVGGMSR	>Cre01.g063997.t1.1|pacid=30788525|transcript=Cre01.g063997.t1.1 locus=Cre01.g063997 ID=Cre01.g063997.t1.1.v5.5 annot-version=v5.5;>Cre01.g063997.t2.1|pacid=30788526|transcript=Cre01.g063997.t2.1 locus=Cre01.g063997 ID=Cre01.g063997.t2.1.v5.5 annot-version	X;X;X;X;X;X;X;X;X;X;X;X;X;X;X;Phospho (STY);X;X;X;X;X;X;X;X;X;X;X;X;Oxidation (M);Phospho (STY);X	DRS(0.042)S(0.956)PY(0.002)GTPK	DRS(-13.55)S(13.55)PY(-27.48)GT(-39.08)PK	279	5173
UID3006	Cre17.g719250.t1.1	35.1	not assigned.no ontology	(chl4|517495 : 689.0) no description available & (loc_os05g32850.2 : 273.0) no description available & (at4g14240 : 270.0) CONTAINS InterPro DOMAIN/s: Protein of unknown function DUF21 (InterPro:IPR002550), Cystathionine beta-synthase, core (InterPro:IPR000644); BEST Arabidopsis thaliana protein match is: CBS domain-containing protein with a domain of unknown function (DUF21) (TAIR:AT4G14230.1); …	-1.26812	-2.1375	-1.22387	-0.724228	-0.0735102	-1.14626	-1.55783	-0.611634	0.151441	1.67788	-1.50268	-1.67874	-1.28708	-1.27443	-0.936174	-0.82642	-2.4282	-1.49554	S	2	___1	0.999998	7.54379e-11	87.958	66.693	67.153	0.081881	5925200	554	56.7798	Cre17.g719250.t1.1|pacid=30782244|transcript=Cre17.g719250.t1.1	554	Cre17.g719250.t1.1|pacid=30782244|transcript=Cre17.g719250.t1.1	Cre17.g719250.t1.1|pacid=30782244|transcript=Cre17.g719250.t1.1	KGGAVGALLGRIRAGSGKLPAADAESKAPLL	>Cre17.g719250.t1.1|pacid=30782244|transcript=Cre17.g719250.t1.1 locus=Cre17.g719250 ID=Cre17.g719250.t1.1.v5.5 annot-version=v5.5	X;X;X;X;X;X;X;X;X;X;X;X;X;X;X;Phospho (STY);X;X;X;X;X;X;X;X;X;X;X;X;X;X;X	AGS(1)GKLPAADAESK	AGS(56.78)GKLPAADAES(-56.78)K	3005	1864;1865;1866
UID674	Cre03.g171751.t1.1	35.1	not assigned.no ontology	(chl4|514391 : 270.0) no description available & (gnl|cdd|37329 : 264.0) no description available & (loc_os03g47120.1 : 248.0) no description available & (at4g33700 : 247.0) FUNCTIONS IN: molecular_function unknown; INVOLVED IN: biological_process unknown; LOCATED IN: plasma membrane; EXPRESSED IN: 22 plant structures; EXPRESSED DURING: 13 growth stages; CONTAINS InterPro DOMAIN/s: Protein of unk…	3.33708	0.929868	1.64725	2.72622	4.15428	3.51837	3.51865	3.84651	3.31829	3.26182	4.16459	2.6356	4.29661	4.71695	3.85078	2.52846	1.74754	0.920719	S	2	___1	1	6.01957e-234	208.89	161.67	167.34	-0.17225	166810000	744	167.336	Cre03.g171751.t1.1|pacid=30787439|transcript=Cre03.g171751.t1.1	744	Cre03.g171751.t1.1|pacid=30787439|transcript=Cre03.g171751.t1.1	Cre03.g171751.t1.1|pacid=30787439|transcript=Cre03.g171751.t1.1	AASVQRKAAALQRVMSFGGGGGGGGGGLGAL	>Cre03.g171751.t1.1|pacid=30787439|transcript=Cre03.g171751.t1.1 locus=Cre03.g171751 ID=Cre03.g171751.t1.1.v5.5 annot-version=v5.5	X;X;X;X;X;X;X;X;X;X;X;X;X;X;Oxidation (M);Phospho (STY);X;X;X;X;X;X;X;X;X;X;X;X;X;X;X	VMS(1)FGGGGGGGGGGLGALGR	VMS(167.34)FGGGGGGGGGGLGALGR	673	21815;21816;21817;21818;21819;21820;21821;21822;21823;21824;21825;21826;21827;21828;21829;21830;21831;21832;21833;21834;21835;21836;21837;21838;21839;21840;21841;21842;21843;21844;21845;21846
UID865	Cre04.g223000.t1.1	35.1	not assigned.no ontology	(chl4|522124 : 2010.0) no description available & (gnl|cdd|36282 : 155.0) no description available & (at2g46560 : 112.0) transducin family protein / WD-40 repeat family protein; CONTAINS InterPro DOMAIN/s: WD40 repeat 2 (InterPro:IPR019782), WD40 repeat (InterPro:IPR001680), RAVE protein 1 C-terminal (InterPro:IPR022033), WD40 repeat-like-containing domain (InterPro:IPR011046), WD40-repeat-contai…	-1.55197	2.20527	1.42638	1.61458	-2.39766	1.29067	-1.9007	-0.829391	-0.729044	-2.38135	-1.31095	1.04216	-0.85774	-1.53677	-1.38482	0.446087	1.87329	-2.34018	S	2	___1	0.999976	0.00171743	108.31	80.885	108.31	-0.0055786	10620000	2455	46.1466	Cre04.g223000.t1.1|pacid=30791194|transcript=Cre04.g223000.t1.1	2455	Cre04.g223000.t1.1|pacid=30791194|transcript=Cre04.g223000.t1.1	Cre04.g223000.t1.1|pacid=30791194|transcript=Cre04.g223000.t1.1	DGAFAAAVSRLFRPVSVTRAAGGAGTPPNPL	>Cre04.g223000.t1.1|pacid=30791194|transcript=Cre04.g223000.t1.1 locus=Cre04.g223000 ID=Cre04.g223000.t1.1.v5.5 annot-version=v5.5	X;X;X;X;X;X;X;X;X;X;X;X;X;X;X;Phospho (STY);X;X;X;X;X;X;X;X;X;X;X;X;X;X;X	LFRPVS(1)VTR	LFRPVS(46.15)VT(-46.15)R	864	11590;11591;11592;11593;11594
UID873	Cre04.g225350.t2.1	35.1	not assigned.no ontology	(chl4|522177 : 551.0) no description available & (gnl|cdd|82344 : 72.7) no description available & (gnl|cdd|38804 : 65.9) no description available & (at1g27430 : 53.9) GYF domain-containing protein; CONTAINS InterPro DOMAIN/s: GYF (InterPro:IPR003169); BEST Arabidopsis thaliana protein match is: GYF domain-containing protein (TAIR:AT1G24300.1); Has 16615 Blast hits to 9086 proteins in 533 species…	-2.1695	2.34591	-2.65446	-0.92256	2.50683	4.76386	6.12282	4.36033	4.39546	4.07308	-2.62093	-1.45746	-1.67412	5.36224	4.20374	-1.22205	-1.8161	4.78657	S	3	___1	0.987791	0.000375879	64.347	39.545	64.347	-0.069684	110110000	1216	19.2096	Cre04.g225350.t2.1|pacid=30791182|transcript=Cre04.g225350.t2.1;Cre04.g225350.t1.1|pacid=30791181|transcript=Cre04.g225350.t1.1	1216;1220	Cre04.g225350.t2.1|pacid=30791182|transcript=Cre04.g225350.t2.1	Cre04.g225350.t2.1|pacid=30791182|transcript=Cre04.g225350.t2.1	RRRAAAAAPPAARAASIPAPPPPTAEDEGLF	>Cre04.g225350.t2.1|pacid=30791182|transcript=Cre04.g225350.t2.1 locus=Cre04.g225350 ID=Cre04.g225350.t2.1.v5.5 annot-version=v5.5;>Cre04.g225350.t1.1|pacid=30791181|transcript=Cre04.g225350.t1.1 locus=Cre04.g225350 ID=Cre04.g225350.t1.1.v5.5 annot-version	X;X;X;X;X;X;X;X;X;X;X;X;X;X;X;Phospho (STY);X;X;X;X;X;X;X;X;X;X;X;X;X;X;X	AAS(0.988)IPAPPPPT(0.012)AEDEGLFWDYGPAAGAPPPPAR	AAS(19.21)IPAPPPPT(-19.21)AEDEGLFWDY(-34.39)GPAAGAPPPPAR	872	751
UID875	Cre04.g225350.t2.1	35.1	not assigned.no ontology	(chl4|522177 : 551.0) no description available & (gnl|cdd|82344 : 72.7) no description available & (gnl|cdd|38804 : 65.9) no description available & (at1g27430 : 53.9) GYF domain-containing protein; CONTAINS InterPro DOMAIN/s: GYF (InterPro:IPR003169); BEST Arabidopsis thaliana protein match is: GYF domain-containing protein (TAIR:AT1G24300.1); Has 16615 Blast hits to 9086 proteins in 533 species…	0.79945	0.74204	0.937722	1.00881	1.5832	0.705133	0.644566	0.180956	1.21072	1.63575	1.72471	-0.35752	3.48926	3.79066	2.93312	2.4106	2.69479	2.28772	S	2	___1	0.99846	0.0072016	77.062	75.566	77.062	-0.18226	38060000	39	27.5966	Cre04.g225350.t2.1|pacid=30791182|transcript=Cre04.g225350.t2.1;Cre04.g225350.t1.1|pacid=30791181|transcript=Cre04.g225350.t1.1	39;39	Cre04.g225350.t2.1|pacid=30791182|transcript=Cre04.g225350.t2.1	Cre04.g225350.t2.1|pacid=30791182|transcript=Cre04.g225350.t2.1	LPLSPQWRQPFGRATSMEPPMKSALIGPWDG	>Cre04.g225350.t2.1|pacid=30791182|transcript=Cre04.g225350.t2.1 locus=Cre04.g225350 ID=Cre04.g225350.t2.1.v5.5 annot-version=v5.5;>Cre04.g225350.t1.1|pacid=30791181|transcript=Cre04.g225350.t1.1 locus=Cre04.g225350 ID=Cre04.g225350.t1.1.v5.5 annot-version	X;X;X;Phospho (STY);X;X;X;X;X;X;X;X;X;X;X;Phospho (STY);Oxidation (M);X;X;X;Oxidation (M);X;X;X;X;X;X;X;X;X;X	AT(0.002)S(0.998)MEPPMK	AT(-27.6)S(27.6)MEPPMK	874	3937;3938;3939;3941;3942;3943;3944;3945;3946;3947;3948
UID877	Cre04.g225350.t2.1	35.1	not assigned.no ontology	(chl4|522177 : 551.0) no description available & (gnl|cdd|82344 : 72.7) no description available & (gnl|cdd|38804 : 65.9) no description available & (at1g27430 : 53.9) GYF domain-containing protein; CONTAINS InterPro DOMAIN/s: GYF (InterPro:IPR003169); BEST Arabidopsis thaliana protein match is: GYF domain-containing protein (TAIR:AT1G24300.1); Has 16615 Blast hits to 9086 proteins in 533 species…	3.18194	2.01346	-2.48557	3.237	-1.38509	-1.59472	-1.34165	-1.63666	-2.24058	4.37315	4.11674	4.13168	-2.17542	6.21675	4.17919	2.62108	-1.16827	-1.85116	S	2	___1	0.994942	1.22749e-77	168.76	122.48	141.34	-0.69387	48553000	545	24.0739	Cre04.g225350.t2.1|pacid=30791182|transcript=Cre04.g225350.t2.1;Cre04.g225350.t1.1|pacid=30791181|transcript=Cre04.g225350.t1.1	545;549	Cre04.g225350.t2.1|pacid=30791182|transcript=Cre04.g225350.t2.1	Cre04.g225350.t2.1|pacid=30791182|transcript=Cre04.g225350.t2.1	ALPVPAAAGGAQRTSSLLETLLGRKLAEPTP	>Cre04.g225350.t2.1|pacid=30791182|transcript=Cre04.g225350.t2.1 locus=Cre04.g225350 ID=Cre04.g225350.t2.1.v5.5 annot-version=v5.5;>Cre04.g225350.t1.1|pacid=30791181|transcript=Cre04.g225350.t1.1 locus=Cre04.g225350 ID=Cre04.g225350.t1.1.v5.5 annot-version	X;X;X;X;X;X;X;X;X;X;X;X;X;X;X;Phospho (STY);X;X;X;X;X;X;X;X;X;X;X;X;X;X;X	T(0.001)S(0.004)S(0.995)LLETLLGR	T(-29.32)S(-24.07)S(24.07)LLET(-95.14)LLGR	876	20345;20346;20347;20349;20350;20351;20352;20353;20355;20356;20357
UID878	Cre04.g225350.t2.1	35.1	not assigned.no ontology	(chl4|522177 : 551.0) no description available & (gnl|cdd|82344 : 72.7) no description available & (gnl|cdd|38804 : 65.9) no description available & (at1g27430 : 53.9) GYF domain-containing protein; CONTAINS InterPro DOMAIN/s: GYF (InterPro:IPR003169); BEST Arabidopsis thaliana protein match is: GYF domain-containing protein (TAIR:AT1G24300.1); Has 16615 Blast hits to 9086 proteins in 533 species…	3.33249	3.34404	3.47134	3.00995	3.67116	3.52512	-2.22189	-1.58933	-1.60642	3.09118	2.64348	-1.13964	-1.55608	2.33582	2.78952	-3.11096	2.26863	-2.15738	S	2	___1	0.999999	0.000597256	98.882	62.251	84.436	-0.94292	75170000	276	62.8673	Cre04.g225350.t2.1|pacid=30791182|transcript=Cre04.g225350.t2.1;Cre04.g225350.t1.1|pacid=30791181|transcript=Cre04.g225350.t1.1	276;280	Cre04.g225350.t2.1|pacid=30791182|transcript=Cre04.g225350.t2.1	Cre04.g225350.t2.1|pacid=30791182|transcript=Cre04.g225350.t2.1	PDRWDAPNRGVERVDSGLQGGGSQGGTRRYS	>Cre04.g225350.t2.1|pacid=30791182|transcript=Cre04.g225350.t2.1 locus=Cre04.g225350 ID=Cre04.g225350.t2.1.v5.5 annot-version=v5.5;>Cre04.g225350.t1.1|pacid=30791181|transcript=Cre04.g225350.t1.1 locus=Cre04.g225350 ID=Cre04.g225350.t1.1.v5.5 annot-version	X;X;X;X;X;X;X;X;X;X;X;X;X;X;X;Phospho (STY);X;X;X;X;X;X;Phospho (STY);X;X;X;X;X;X;X;X	VDS(1)GLQGGGSQGGTR	VDS(62.87)GLQGGGS(-62.87)QGGT(-73.46)R	877	20983;20984;20985;20987;20988;20990;20991
UID880	Cre04.g225350.t2.1	35.1	not assigned.no ontology	(chl4|522177 : 551.0) no description available & (gnl|cdd|82344 : 72.7) no description available & (gnl|cdd|38804 : 65.9) no description available & (at1g27430 : 53.9) GYF domain-containing protein; CONTAINS InterPro DOMAIN/s: GYF (InterPro:IPR003169); BEST Arabidopsis thaliana protein match is: GYF domain-containing protein (TAIR:AT1G24300.1); Has 16615 Blast hits to 9086 proteins in 533 species…	-0.432342	-1.09523	-1.06758	-2.06535	-0.904112	-0.829295	-1.69101	-2.45415	-2.40717	-1.71215	-2.69925	-2.82167	-2.07472	-0.719989	-0.993834	-1.84379	-2.43862	-2.41022	S	2	___1	0.998702	0.012535	80.165	65.301	69.598	-0.50819	3042700	292	30.8841	Cre04.g225350.t2.1|pacid=30791182|transcript=Cre04.g225350.t2.1;Cre04.g225350.t1.1|pacid=30791181|transcript=Cre04.g225350.t1.1	292;296	Cre04.g225350.t2.1|pacid=30791182|transcript=Cre04.g225350.t2.1	Cre04.g225350.t2.1|pacid=30791182|transcript=Cre04.g225350.t2.1	GLQGGGSQGGTRRYSSPQMQKIFNSLLSASP	>Cre04.g225350.t2.1|pacid=30791182|transcript=Cre04.g225350.t2.1 locus=Cre04.g225350 ID=Cre04.g225350.t2.1.v5.5 annot-version=v5.5;>Cre04.g225350.t1.1|pacid=30791181|transcript=Cre04.g225350.t1.1 locus=Cre04.g225350 ID=Cre04.g225350.t1.1.v5.5 annot-version	X;X;X;X;X;X;Phospho (STY);X;X;X;X;X;X;X;X;Phospho (STY);X;X;Oxidation (M);X;X;X;X;X;X;X;X;X;X;X;X	YS(0.001)S(0.999)PQMQK	Y(-33.15)S(-30.88)S(30.88)PQMQK	879	23065;23066;23067;23068
UID1492	Cre07.g347980.t2.1	35.1.1	not assigned.no ontology.ABC1 family protein	(gnl|cdd|36449 : 263.0) no description available & (gnl|cdd|31005 : 223.0) no description available & (at5g50330 : 160.0) Protein kinase superfamily protein; CONTAINS InterPro DOMAIN/s: ABC-1 (InterPro:IPR004147), Protein kinase-like domain (InterPro:IPR011009); BEST Arabidopsis thaliana protein match is: Protein kinase superfamily protein (TAIR:AT4G24810.2); Has 30201 Blast hits to 17322 protein…	0.853253	0.62021	1.03295	0.557773	1.12724	0.903722	1.51919	0.944967	1.73423	3.31078	2.8686	-0.829009	-1.06939	2.74018	2.3178	0.197936	1.00938	0.785574	S	2	___1	0.994213	0.000692743	97.502	71.893	82.865	0.004486	30864000	1191	22.7727	Cre07.g347980.t2.1|pacid=30775076|transcript=Cre07.g347980.t2.1;Cre07.g347980.t1.1|pacid=30775075|transcript=Cre07.g347980.t1.1	1191;1744	Cre07.g347980.t2.1|pacid=30775076|transcript=Cre07.g347980.t2.1	Cre07.g347980.t2.1|pacid=30775076|transcript=Cre07.g347980.t2.1	LPGAAGPRAPAAAAASPTASARAVSGTATAM	>Cre07.g347980.t2.1|pacid=30775076|transcript=Cre07.g347980.t2.1 locus=Cre07.g347980 ID=Cre07.g347980.t2.1.v5.5 annot-version=v5.5;>Cre07.g347980.t1.1|pacid=30775075|transcript=Cre07.g347980.t1.1 locus=Cre07.g347980 ID=Cre07.g347980.t1.1.v5.5 annot-version	X;X;X;X;X;X;X;X;X;X;X;X;X;X;X;Phospho (STY);X;X;X;X;X;X;X;X;X;X;X;X;X;X;X	APAAAAAS(0.994)PT(0.005)AS(0.001)AR	APAAAAAS(22.77)PT(-22.77)AS(-32.68)AR	1491	2941;2942;2943;2944;2945;2946;2947;2948;2949;2950
UID1197	Cre06.g284000.t1.2	35.1.8	not assigned.no ontology.BSD domain-containing protein	(chl4|523555 : 536.0) no description available & (gnl|cdd|37901 : 97.4) no description available & (at1g03350 : 81.6) BSD domain-containing protein; FUNCTIONS IN: molecular_function unknown; INVOLVED IN: biological_process unknown; LOCATED IN: cellular_component unknown; EXPRESSED IN: 24 plant structures; EXPRESSED DURING: 15 growth stages; CONTAINS InterPro DOMAIN/s: BSD (InterPro:IPR005607); BE…	5.91766	5.70345	6.28375	5.55079	5.54862	5.65286	4.45176	5.23615	5.9822	6.47154	6.43538	-0.621401	-1.77214	4.18574	-2.05631	5.6961	4.64712	5.76479	S	3	___1	0.9996	1.30283e-84	146.49	112.03	126.91	0.13178	704810000	540	35.1311	Cre06.g284000.t1.2|pacid=30780115|transcript=Cre06.g284000.t1.2	540	Cre06.g284000.t1.2|pacid=30780115|transcript=Cre06.g284000.t1.2	Cre06.g284000.t1.2|pacid=30780115|transcript=Cre06.g284000.t1.2	QAPAALAPAAKATADSDDEGESAKPASTSLG	>Cre06.g284000.t1.2|pacid=30780115|transcript=Cre06.g284000.t1.2 locus=Cre06.g284000 ID=Cre06.g284000.t1.2.v5.5 annot-version=v5.5	X;X;X;X;X;X;X;X;X;X;X;X;X;X;X;Phospho (STY);X;X;X;X;X;X;X;X;X;X;X;X;X;X;X	ATADS(1)DDEGESAKPASTSLGAAAAASGK	AT(-35.13)ADS(35.13)DDEGES(-40.3)AKPAS(-70.92)T(-80.25)S(-91.86)LGAAAAAS(-114.54)GK	1196	3741;3742;3743;3744;3745;3746;3747;3748;3749;3751
UID1200	Cre06.g284000.t1.2	35.1.8	not assigned.no ontology.BSD domain-containing protein	(chl4|523555 : 536.0) no description available & (gnl|cdd|37901 : 97.4) no description available & (at1g03350 : 81.6) BSD domain-containing protein; FUNCTIONS IN: molecular_function unknown; INVOLVED IN: biological_process unknown; LOCATED IN: cellular_component unknown; EXPRESSED IN: 24 plant structures; EXPRESSED DURING: 15 growth stages; CONTAINS InterPro DOMAIN/s: BSD (InterPro:IPR005607); BE…	4.93151	4.92918	4.5391	4.02653	5.05594	4.64283	5.24427	3.57824	4.3866	-1.9401	2.79262	2.45053	-1.49555	4.1347	3.79222	4.36561	4.96872	5.22783	S	2	___1	0.997086	8.76382e-38	123.35	84.3	122.99	-2.9467	288060000	503	25.3424	Cre06.g284000.t1.2|pacid=30780115|transcript=Cre06.g284000.t1.2	503	Cre06.g284000.t1.2|pacid=30780115|transcript=Cre06.g284000.t1.2	Cre06.g284000.t1.2|pacid=30780115|transcript=Cre06.g284000.t1.2	PASGTPAKSVGGAPDSPQLPGGGAAGPSPEW	>Cre06.g284000.t1.2|pacid=30780115|transcript=Cre06.g284000.t1.2 locus=Cre06.g284000 ID=Cre06.g284000.t1.2.v5.5 annot-version=v5.5	X;X;X;X;X;X;X;X;X;X;X;X;X;X;X;Phospho (STY);X;X;X;X;X;X;X;X;X;X;X;X;X;X;X	S(0.003)VGGAPDS(0.997)PQLPGGGAAGPSPEWDDSPAR	S(-25.34)VGGAPDS(25.34)PQLPGGGAAGPS(-68.94)PEWDDS(-103.75)PAR	1199	19374;19375;19377;19378;19379;19380;19382;19383;19384
UID3406	Cre06.g284000.t1.2	35.1.8	not assigned.no ontology.BSD domain-containing protein	(chl4|523555 : 536.0) no description available & (gnl|cdd|37901 : 97.4) no description available & (at1g03350 : 81.6) BSD domain-containing protein; FUNCTIONS IN: molecular_function unknown; INVOLVED IN: biological_process unknown; LOCATED IN: cellular_component unknown; EXPRESSED IN: 24 plant structures; EXPRESSED DURING: 15 growth stages; CONTAINS InterPro DOMAIN/s: BSD (InterPro:IPR005607); BE…	3.13302	2.18802	3.07406	2.42508	2.65503	2.77153	1.78545	2.66428	2.60762	3.88878	2.99674	1.85416	-0.808003	-2.25631	-1.52876	-1.42414	1.59966	2.06116	T	3	___1	0.929521	3.25218e-27	97.312	70.593	97.312	0.31585	69792000	486	13.027	Cre06.g284000.t1.2|pacid=30780115|transcript=Cre06.g284000.t1.2	486	Cre06.g284000.t1.2|pacid=30780115|transcript=Cre06.g284000.t1.2	Cre06.g284000.t1.2|pacid=30780115|transcript=Cre06.g284000.t1.2	SKPAAAGPSSTGGAGTPPASGTPAKSVGGAP	>Cre06.g284000.t1.2|pacid=30780115|transcript=Cre06.g284000.t1.2 locus=Cre06.g284000 ID=Cre06.g284000.t1.2.v5.5 annot-version=v5.5	X;X;X;X;X;X;X;X;X;X;X;X;X;X;X;Phospho (STY);X;X;X;X;X;X;X;X;X;Phospho (STY);X;X;X;X;X	DYVVVSSESKPAAAGPS(0.002)S(0.005)T(0.006)GGAGT(0.93)PPAS(0.046)GT(0.011)PAK	DY(-82.76)VVVS(-68.86)S(-64.82)ES(-65.18)KPAAAGPS(-27.82)S(-22.44)T(-21.72)GGAGT(13.03)PPAS(-13.03)GT(-19.23)PAK	3405	5376;5377;5378
UID384	Cre02.g093750.t1.2	35.1.26	not assigned.no ontology.DC1 domain containing protein	(chl4|518847 : 826.0) no description available & (gnl|cdd|48558 : 175.0) no description available & (at1g60420 : 170.0) Reduce transmission through pollen.; DC1 domain-containing protein; FUNCTIONS IN: oxidoreductase activity, antioxidant activity; INVOLVED IN: response to cadmium ion, pollen tube growth, pollen tube guidance; LOCATED IN: cellular_component unknown; EXPRESSED IN: 25 plant structu…	-2.43998	2.11799	1.84375	1.82792	0.727011	1.19118	-1.14443	0.599937	1.41452	2.02531	-1.30032	-2.07325	-0.861766	-1.93019	1.35313	0.285677	-0.947003	-1.88676	S	3	___1	1	3.87062e-07	91.202	63.036	42.639	0.22225	15596000	25	42.6394	Cre02.g093750.t1.2|pacid=30786225|transcript=Cre02.g093750.t1.2	25	Cre02.g093750.t1.2|pacid=30786225|transcript=Cre02.g093750.t1.2	Cre02.g093750.t1.2|pacid=30786225|transcript=Cre02.g093750.t1.2	DVCRKVDAEEAAAAASPAPAAAEEPKVFQIL	>Cre02.g093750.t1.2|pacid=30786225|transcript=Cre02.g093750.t1.2 locus=Cre02.g093750 ID=Cre02.g093750.t1.2.v5.5 annot-version=v5.5	X;X;X;X;X;X;X;X;X;X;X;X;X;X;X;Phospho (STY);X;X;X;X;X;X;X;X;X;X;X;X;X;X;X	KVDAEEAAAAAS(1)PAPAAAEEPK	KVDAEEAAAAAS(42.64)PAPAAAEEPK	383	11023;11024;11025
UID1632	Cre09.g389900.t1.1	35.1.41	not assigned.no ontology.hydroxyproline rich proteins	(chl4|525873 : 218.0) no description available & (loc_os03g11520.2 : 82.0) no description available & (gnl|cdd|37135 : 73.5) no description available & (at3g29390 : 67.0) Nuclear localized K-homology containing protein that interacts with AS1.; RS2-interacting KH protein (RIK); FUNCTIONS IN: RNA binding; INVOLVED IN: biological_process unknown; LOCATED IN: nucleus; EXPRESSED IN: 21 plant structur…	3.36057	2.48631	2.24025	3.03815	3.2692	4.32225	4.0307	4.00955	3.6678	2.39453	2.16211	3.16967	2.9156	-1.60301	1.98199	-1.38045	3.24221	3.06125	S	3	___1	1	5.45172e-47	133.61	80.957	133.61	0.66546	88279000	578	70.3864	Cre09.g389900.t1.1|pacid=30781027|transcript=Cre09.g389900.t1.1	578	Cre09.g389900.t1.1|pacid=30781027|transcript=Cre09.g389900.t1.1	Cre09.g389900.t1.1|pacid=30781027|transcript=Cre09.g389900.t1.1	KRKFREAREGEQARPSPPPPDNPYAAYAAQY	>Cre09.g389900.t1.1|pacid=30781027|transcript=Cre09.g389900.t1.1 locus=Cre09.g389900 ID=Cre09.g389900.t1.1.v5.5 annot-version=v5.5	X;X;X;X;X;X;X;X;X;X;X;X;X;X;X;Phospho (STY);X;X;X;X;X;X;X;X;X;X;X;X;X;X;X	EGEQARPS(1)PPPPDNPYAAYAAQYGR	EGEQARPS(70.39)PPPPDNPY(-70.39)AAY(-83.41)AAQY(-115.07)GR	1631	5677;5678;5679;5680;5681;5682;5683;5684;5685;5686
UID2212	Cre12.g510034.t1.1	35.1.27	not assigned.no ontology.tetratricopeptide repeat (TPR)	(at1g77230 : 91.3) Tetratricopeptide repeat (TPR)-like superfamily protein; FUNCTIONS IN: binding; INVOLVED IN: biological_process unknown; EXPRESSED IN: 8 plant structures; EXPRESSED DURING: petal differentiation and expansion stage, D bilateral stage; CONTAINS InterPro DOMAIN/s: Tetratricopeptide-like helical (InterPro:IPR011990), Tetratricopeptide repeat-containing (InterPro:IPR013026), Tetrat…	2.31733	2.38456	1.68477	-1.64509	1.82243	-1.5228	-2.01943	-1.23038	0.808	1.22339	1.4064	-1.69968	-2.43787	-2.08775	-2.54235	-0.954436	-2.18148	0.917439	S	2	___1	0.995038	0.000787624	90.882	53.944	90.882	-0.96466	23318000	201	23.0978	Cre12.g510034.t1.1|pacid=30792364|transcript=Cre12.g510034.t1.1	201	Cre12.g510034.t1.1|pacid=30792364|transcript=Cre12.g510034.t1.1	Cre12.g510034.t1.1|pacid=30792364|transcript=Cre12.g510034.t1.1	SDGSGRGGAGAKRQRSGGQSIAGDGTAVGRQ	>Cre12.g510034.t1.1|pacid=30792364|transcript=Cre12.g510034.t1.1 locus=Cre12.g510034 ID=Cre12.g510034.t1.1.v5.5 annot-version=v5.5	X;X;X;X;X;X;X;X;X;X;X;X;X;X;X;Phospho (STY);X;X;X;X;X;X;X;X;X;X;X;X;X;X;X	S(0.995)GGQS(0.005)IAGDGTAVGR	S(23.1)GGQS(-23.1)IAGDGT(-40.65)AVGR	2211	17539;17540;17541;17542;17544;17545
UID610	Cre03.g156700.t1.1	35.1.27	not assigned.no ontology.tetratricopeptide repeat (TPR)	(chl4|520571 : 1615.0) no description available & (gnl|cdd|37051 : 143.0) no description available & (loc_os07g23990.2 : 77.4) no description available & (at1g01320 : 75.9) Tetratricopeptide repeat (TPR)-like superfamily protein; FUNCTIONS IN: binding; LOCATED IN: cellular_component unknown; EXPRESSED IN: 24 plant structures; EXPRESSED DURING: 14 growth stages; CONTAINS InterPro DOMAIN/s: Tetratr…	-1.32457	2.88008	2.58596	3.82238	-2.15254	3.07694	2.03648	3.04623	2.6117	-0.956316	-2.0447	-1.79369	-1.27001	-1.90623	2.18054	1.39138	-1.96199	-1.17457	S	3	___1	0.950935	8.01534e-16	90.268	52.252	84.169	-3.2781	30148000	1368	12.8739	Cre03.g156700.t1.1|pacid=30786883|transcript=Cre03.g156700.t1.1	1368	Cre03.g156700.t1.1|pacid=30786883|transcript=Cre03.g156700.t1.1	Cre03.g156700.t1.1|pacid=30786883|transcript=Cre03.g156700.t1.1	GAAGSGGGAGAAGPGSPTRNLYNATGSNSRK	>Cre03.g156700.t1.1|pacid=30786883|transcript=Cre03.g156700.t1.1 locus=Cre03.g156700 ID=Cre03.g156700.t1.1.v5.5 annot-version=v5.5	X;X;X;X;X;X;X;X;X;X;X;X;X;X;X;Phospho (STY);X;X;X;X;X;X;X;X;X;X;X;X;X;X;X	FHGPGAPGAAAGAAGSGGGAGAAGPGS(0.951)PT(0.049)R	FHGPGAPGAAAGAAGS(-57.92)GGGAGAAGPGS(12.87)PT(-12.87)R	609	6611;6612;6613;6614;6615
UID10	Cre01.g003487.t1.1	35.2	not assigned.unknown	(gnl|cdd|37865 : 135.0) no description available & (loc_os08g08080.1 : 106.0) no description available & (at1g31870 : 104.0) unknown protein; FUNCTIONS IN: molecular_function unknown; INVOLVED IN: biological_process unknown; LOCATED IN: cytosol, nucleus; EXPRESSED IN: 25 plant structures; EXPRESSED DURING: 15 growth stages; CONTAINS InterPro DOMAIN/s: Protein of unknown function DUF2050, pre-mRNA…	2.42052	1.73787	1.43411	1.39006	1.43014	1.98494	0.531616	0.721076	1.49578	1.34338	2.12547	-0.697483	-0.649939	-1.8451	-2.2536	0.143076	0.928324	0.283732	S	2	___1	1	3.61627e-32	133.27	107.92	76.889	0.32334	46863000	296	76.889	Cre01.g003487.t1.1|pacid=30789160|transcript=Cre01.g003487.t1.1	296	Cre01.g003487.t1.1|pacid=30789160|transcript=Cre01.g003487.t1.1	Cre01.g003487.t1.1|pacid=30789160|transcript=Cre01.g003487.t1.1	AKPAAAVAAAAAVDASPPRRGRQPSPDASPP	>Cre01.g003487.t1.1|pacid=30789160|transcript=Cre01.g003487.t1.1 locus=Cre01.g003487 ID=Cre01.g003487.t1.1.v5.5 annot-version=v5.5	X;X;X;X;X;X;X;X;X;X;X;X;X;X;X;Phospho (STY);X;X;X;X;X;X;X;X;X;X;X;X;X;X;X	AKPAAAVAAAAAVDAS(1)PPR	AKPAAAVAAAAAVDAS(76.89)PPR	9	2345;2346;2347;2348;2349;2350;2351;2352;2353;2354;2355;2356;2357;2358;2359;2360;2361;2362;2363;2364;2365
UID1001	Cre06.g249900.t1.2	35.2	not assigned.unknown	(chl4|522817 : 956.0) no description available & (gnl|cdd|30189 : 61.4) no description available & (reliability: 100.0) & (original description: pacid=30778776 transcript=Cre06.g249900.t1.2 locus=Cre06.g249900 ID=Cre06.g249900.t1.2.v5.5 annot-version=v5.5)	2.35038	1.76158	2.0892	-1.69024	2.55222	2.67193	2.78439	-2.99811	3.00323	1.92471	1.90308	1.64371	-1.48105	-1.30199	1.0008	-1.39007	1.26495	0.402728	S	3	___1	0.886757	3.66181e-17	104.23	64.647	52.666	-0.16808	44330000	223	9.57459	Cre06.g249900.t1.2|pacid=30778776|transcript=Cre06.g249900.t1.2	223	Cre06.g249900.t1.2|pacid=30778776|transcript=Cre06.g249900.t1.2	Cre06.g249900.t1.2|pacid=30778776|transcript=Cre06.g249900.t1.2	LGMGRSDGAGGGGRPSTSNLPTFSAPDDVAR	>Cre06.g249900.t1.2|pacid=30778776|transcript=Cre06.g249900.t1.2 locus=Cre06.g249900 ID=Cre06.g249900.t1.2.v5.5 annot-version=v5.5	X;X;X;X;X;X;X;X;X;X;X;X;X;X;X;Phospho (STY);X;X;X;X;X;X;X;X;X;X;X;X;X;X;X	S(0.003)DGAGGGGRPS(0.887)T(0.098)S(0.013)NLPTFSAPDDVAR	S(-25.42)DGAGGGGRPS(9.57)T(-9.57)S(-18.45)NLPT(-41.1)FS(-37.68)APDDVAR	1000	16971;16972
UID1012	Cre06.g251200.t1.2	35.2	not assigned.unknown	(chl4|522843 : 331.0) no description available & (reliability: 100.0) & (original description: pacid=30778433 transcript=Cre06.g251200.t1.2 locus=Cre06.g251200 ID=Cre06.g251200.t1.2.v5.5 annot-version=v5.5)	4.09361	3.40498	3.9096	2.40974	4.14578	3.91577	3.58104	2.72924	4.02687	4.95202	3.81581	0.851649	-2.34042	-1.67053	-3.50937	2.08192	2.42173	3.25053	S	2	___1	1	5.40587e-193	195.05	143.92	195.05	0.39439	167580000	50	110.941	Cre06.g251200.t1.2|pacid=30778433|transcript=Cre06.g251200.t1.2	50	Cre06.g251200.t1.2|pacid=30778433|transcript=Cre06.g251200.t1.2	Cre06.g251200.t1.2|pacid=30778433|transcript=Cre06.g251200.t1.2	KGGFGLDSGFGGGGGSPRGNAFGAEDSAPPK	>Cre06.g251200.t1.2|pacid=30778433|transcript=Cre06.g251200.t1.2 locus=Cre06.g251200 ID=Cre06.g251200.t1.2.v5.5 annot-version=v5.5	X;X;X;X;X;X;X;X;X;X;X;X;X;X;X;Phospho (STY);X;X;X;X;X;X;X;X;X;X;X;X;X;X;X	GGFGLDSGFGGGGGS(1)PR	GGFGLDS(-110.94)GFGGGGGS(110.94)PR	1011	7556;7557;7558;7559;7560;7561;7562;7563;7564;7565;7566;7567;7568;7569;19612;19613;19616
UID1018	Cre06.g251716.t1.1	35.2	not assigned.unknown	(chl4|522853 : 246.0) no description available & (reliability: 100.0) & (original description: pacid=30778977 transcript=Cre06.g251716.t1.1 locus=Cre06.g251716 ID=Cre06.g251716.t1.1.v5.5 annot-version=v5.5)	1.15015	1.57671	1.01272	-1.33204	-0.433894	-1.33696	-0.638837	-1.22216	-0.0759969	0.415214	0.632506	-2.12621	-1.97768	1.75571	1.36582	-1.73159	-2.3134	1.88027	S	2	___1	0.92925	0.00722514	73.219	23.024	73.219	0.53492	14962000	4	11.184	Cre06.g251716.t1.1|pacid=30778977|transcript=Cre06.g251716.t1.1	4	Cre06.g251716.t1.1|pacid=30778977|transcript=Cre06.g251716.t1.1	Cre06.g251716.t1.1|pacid=30778977|transcript=Cre06.g251716.t1.1	____________MRRSATDPNLVARAAKFTT	>Cre06.g251716.t1.1|pacid=30778977|transcript=Cre06.g251716.t1.1 locus=Cre06.g251716 ID=Cre06.g251716.t1.1.v5.5 annot-version=v5.5	X;X;X;X;X;X;X;X;X;X;X;X;X;X;X;Phospho (STY);X;X;X;X;X;X;X;X;X;X;X;X;X;X;X	S(0.929)AT(0.071)DPNLVAR	S(11.18)AT(-11.18)DPNLVAR	1017	16841
UID1025	Cre06.g257300.t1.1	35.2	not assigned.unknown	(chl4|522975 : 831.0) no description available & (reliability: 100.0) & (original description: pacid=30779736 transcript=Cre06.g257300.t1.1 locus=Cre06.g257300 ID=Cre06.g257300.t1.1.v5.5 annot-version=v5.5)	-1.78797	0.00651802	-1.31356	-0.539797	0.609029	-0.98091	-3.033	0.0602457	-0.766568	-0.105367	0.0168231	-1.41435	-2.72537	-1.71947	-1.3036	-1.85804	-0.630061	-0.807634	S	2	___1	0.999997	0.00105874	75.334	47.157	75.334	-0.36781	5677600	451	56.7112	Cre06.g257300.t1.1|pacid=30779736|transcript=Cre06.g257300.t1.1	451	Cre06.g257300.t1.1|pacid=30779736|transcript=Cre06.g257300.t1.1	Cre06.g257300.t1.1|pacid=30779736|transcript=Cre06.g257300.t1.1	KVRRHSAVLTGVRAASAGGAGSGGSAAPARE	>Cre06.g257300.t1.1|pacid=30779736|transcript=Cre06.g257300.t1.1 locus=Cre06.g257300 ID=Cre06.g257300.t1.1.v5.5 annot-version=v5.5	X;X;X;X;X;X;X;X;X;X;X;X;X;X;X;Phospho (STY);X;X;X;X;X;X;X;X;X;X;X;X;X;X;X	AAS(1)AGGAGSGGSAAPAR	AAS(56.71)AGGAGS(-56.71)GGS(-64.57)AAPAR	1024	659;660;661;662;663;664
UID1026	Cre06.g257300.t1.1	35.2	not assigned.unknown	(chl4|522975 : 831.0) no description available & (reliability: 100.0) & (original description: pacid=30779736 transcript=Cre06.g257300.t1.1 locus=Cre06.g257300 ID=Cre06.g257300.t1.1.v5.5 annot-version=v5.5)	-0.106578	0.117913	0.240077	-0.594611	-0.689588	-0.560381	0.617367	-0.665524	0.436116	1.80154	1.58271	-1.64644	2.82449	2.63518	2.8955	-0.747515	-1.99733	-0.191709	S	2	___1	0.99728	0.000592238	98.943	35.341	68.168	0.97961	13428000	540	25.6475	Cre06.g257300.t1.1|pacid=30779736|transcript=Cre06.g257300.t1.1	540	Cre06.g257300.t1.1|pacid=30779736|transcript=Cre06.g257300.t1.1	Cre06.g257300.t1.1|pacid=30779736|transcript=Cre06.g257300.t1.1	TLRASAGGAAAAAASSPRAAAGRSGNSLSRR	>Cre06.g257300.t1.1|pacid=30779736|transcript=Cre06.g257300.t1.1 locus=Cre06.g257300 ID=Cre06.g257300.t1.1.v5.5 annot-version=v5.5	X;X;X;X;X;X;X;X;X;X;X;X;X;X;X;Phospho (STY);X;X;X;X;X;X;X;X;X;X;X;X;X;X;X	ASAGGAAAAAAS(0.003)S(0.997)PR	AS(-55.23)AGGAAAAAAS(-25.65)S(25.65)PR	1025	3423;3424;3425;3426;3427;3428;3429;3430;3431
UID1028	Cre06.g257400.t1.2	35.2	not assigned.unknown	(chl4|522977 : 1064.0) no description available & (gnl|cdd|36139 : 50.3) no description available & (reliability: 100.0) & (original description: pacid=30779731 transcript=Cre06.g257400.t1.2 locus=Cre06.g257400 ID=Cre06.g257400.t1.2.v5.5 annot-version=v5.5)	1.94567	-1.91386	1.21435	-1.4829	2.14055	1.8944	2.87419	1.72214	2.9149	4.77272	4.72517	-2.14681	4.70099	-1.72016	3.83186	-1.19259	2.9855	2.14627	S	3	___1	0.751491	7.88211e-11	86.08	53.051	86.08	0.25372	80957000	377	10.5502	Cre06.g257400.t1.2|pacid=30779731|transcript=Cre06.g257400.t1.2	377	Cre06.g257400.t1.2|pacid=30779731|transcript=Cre06.g257400.t1.2	Cre06.g257400.t1.2|pacid=30779731|transcript=Cre06.g257400.t1.2	AAGTGVGSTTGHGAASPARAATPSYANGGTS	>Cre06.g257400.t1.2|pacid=30779731|transcript=Cre06.g257400.t1.2 locus=Cre06.g257400 ID=Cre06.g257400.t1.2.v5.5 annot-version=v5.5	X;X;X;X;X;X;X;X;X;X;X;X;X;X;X;Phospho (STY);X;X;X;X;X;X;X;X;X;X;X;X;X;X;X	ELLDLPAAPS(0.018)PAAGT(0.05)GVGS(0.066)T(0.057)T(0.057)GHGAAS(0.751)PAR	ELLDLPAAPS(-16.23)PAAGT(-11.79)GVGS(-10.55)T(-11.17)T(-11.17)GHGAAS(10.55)PAR	1027	5878
UID1030	Cre06.g257400.t1.2	35.2	not assigned.unknown	(chl4|522977 : 1064.0) no description available & (gnl|cdd|36139 : 50.3) no description available & (reliability: 100.0) & (original description: pacid=30779731 transcript=Cre06.g257400.t1.2 locus=Cre06.g257400 ID=Cre06.g257400.t1.2.v5.5 annot-version=v5.5)	3.34893	3.55708	2.74579	3.0229	-2.66981	3.49068	4.62599	3.43199	4.21342	4.59289	5.33089	5.34777	4.84694	-2.24294	-2.0613	-1.73827	4.31187	3.37691	S	3	___1	0.998602	1.60499e-29	127.1	102.39	127.1	0.98156	149080000	482	28.5377	Cre06.g257400.t1.2|pacid=30779731|transcript=Cre06.g257400.t1.2	482	Cre06.g257400.t1.2|pacid=30779731|transcript=Cre06.g257400.t1.2	Cre06.g257400.t1.2|pacid=30779731|transcript=Cre06.g257400.t1.2	LDPGAPAPGPEASVLSPRTTAPALLARQATP	>Cre06.g257400.t1.2|pacid=30779731|transcript=Cre06.g257400.t1.2 locus=Cre06.g257400 ID=Cre06.g257400.t1.2.v5.5 annot-version=v5.5	X;X;X;X;X;X;X;X;X;X;X;X;X;X;X;Phospho (STY);X;X;X;X;X;X;X;X;X;X;X;X;X;X;X	FGVRPLDPGAPAPGPEAS(0.001)VLS(0.999)PR	FGVRPLDPGAPAPGPEAS(-28.54)VLS(28.54)PR	1029	6597;6598;6599;6600;6601;6602;6603;6604;6605;6606
UID10348	Cre16.g655750.t1.2	35.2	not assigned.unknown	(chl4|516143 : 751.0) no description available & (ipr000435 : 206.4442) Tektin & (gnl|cdd|37896 : 135.0) no description available & (gnl|cdd|66800 : 129.0) no description available & (reliability: 100.0) & (original description: pacid=30777911 transcript=Cre16.g655750.t1.2 locus=Cre16.g655750 ID=Cre16.g655750.t1.2.v5.5 annot-version=v5.5)	1.52803	-1.90853	0.198849	1.08029	-1.88542	2.02129	3.1681	1.95272	2.87484	1.58949	1.3577	0.682239	-0.90519	-2.10372	-1.96325	-0.846953	-1.67066	-2.13248	S	3	___3	0.972393	2.54899e-16	114.19	77.45	46.953	0.20377	163830000	428	17.2243	Cre16.g655750.t1.2|pacid=30777911|transcript=Cre16.g655750.t1.2	428	Cre16.g655750.t1.2|pacid=30777911|transcript=Cre16.g655750.t1.2	Cre16.g655750.t1.2|pacid=30777911|transcript=Cre16.g655750.t1.2	VLLDGRINLAQRPPSSVASFAMSDMSAPRTQ	>Cre16.g655750.t1.2|pacid=30777911|transcript=Cre16.g655750.t1.2 locus=Cre16.g655750 ID=Cre16.g655750.t1.2.v5.5 annot-version=v5.5	X;X;X;X;X;X;X;X;X;X;X;X;X;X;Phospho (STY);Phospho (STY);X;X;Phospho (STY);X;X;Oxidation (M);Phospho (STY);X;Oxidation (M);Phospho (STY);X;X;X;X;X	INLAQRPPS(0.972)S(0.972)VAS(0.098)FAMS(0.167)DMS(0.79)APR	INLAQRPPS(17.22)S(17.22)VAS(-12.3)FAMS(-7.29)DMS(7.29)APR	2733	9939;9940;9941;9942;9943;9944;9945;9947;9948;9949;9950;9951;9952;9953
UID10350	Cre16.g655750.t1.2	35.2	not assigned.unknown	(chl4|516143 : 751.0) no description available & (ipr000435 : 206.4442) Tektin & (gnl|cdd|37896 : 135.0) no description available & (gnl|cdd|66800 : 129.0) no description available & (reliability: 100.0) & (original description: pacid=30777911 transcript=Cre16.g655750.t1.2 locus=Cre16.g655750 ID=Cre16.g655750.t1.2.v5.5 annot-version=v5.5)	1.52803	-1.67143	0.198849	1.08029	-2.02002	2.02129	3.1681	1.95272	2.87484	1.58949	1.3577	0.682239	-2.83866	-2.92701	-1.6487	-0.718606	-3.35063	-1.95363	S	3	___3	0.854904	0.000118207	78.057	50.32	65.598	0.57843	42333000	435	7.25921	Cre16.g655750.t1.2|pacid=30777911|transcript=Cre16.g655750.t1.2	435	Cre16.g655750.t1.2|pacid=30777911|transcript=Cre16.g655750.t1.2	Cre16.g655750.t1.2|pacid=30777911|transcript=Cre16.g655750.t1.2	NLAQRPPSSVASFAMSDMSAPRTQTLARIRE	>Cre16.g655750.t1.2|pacid=30777911|transcript=Cre16.g655750.t1.2 locus=Cre16.g655750 ID=Cre16.g655750.t1.2.v5.5 annot-version=v5.5	X;X;X;X;X;X;X;Phospho (STY);Phospho (STY);X;X;Phospho (STY);X;X;X;Phospho (STY);X;Oxidation (M);Phospho (STY);X;X;X;X;X;X;X;X;X;X;X;X	INLAQRPPS(0.378)S(0.591)VAS(0.402)FAMS(0.855)DMS(0.775)APR	INLAQRPPS(-2.55)S(2.55)VAS(-4.46)FAMS(7.26)DMS(4.46)APR	2735	9947;9950;9952;9953
UID10351	Cre16.g655750.t1.2	35.2	not assigned.unknown	(chl4|516143 : 751.0) no description available & (ipr000435 : 206.4442) Tektin & (gnl|cdd|37896 : 135.0) no description available & (gnl|cdd|66800 : 129.0) no description available & (reliability: 100.0) & (original description: pacid=30777911 transcript=Cre16.g655750.t1.2 locus=Cre16.g655750 ID=Cre16.g655750.t1.2.v5.5 annot-version=v5.5)	1.52803	-1.37699	0.198849	1.08029	-1.33965	2.02129	3.1681	1.95272	2.87484	1.58949	1.3577	0.682239	-1.58108	-2.10618	-2.18146	-1.56083	-2.07339	-1.96641	S	3	___3	0.790318	0.000679421	65.598	25.461	46.953	0.20377	51926000	438	7.29403	Cre16.g655750.t1.2|pacid=30777911|transcript=Cre16.g655750.t1.2	438	Cre16.g655750.t1.2|pacid=30777911|transcript=Cre16.g655750.t1.2	Cre16.g655750.t1.2|pacid=30777911|transcript=Cre16.g655750.t1.2	QRPPSSVASFAMSDMSAPRTQTLARIRELEA	>Cre16.g655750.t1.2|pacid=30777911|transcript=Cre16.g655750.t1.2 locus=Cre16.g655750 ID=Cre16.g655750.t1.2.v5.5 annot-version=v5.5	X;X;X;X;Phospho (STY);Phospho (STY);X;X;X;X;X;Oxidation (M);Phospho (STY);X;Oxidation (M);Phospho (STY);X;X;X;X;X;X;X;X;X;X;X;X;X;X;X	INLAQRPPS(0.972)S(0.972)VAS(0.098)FAMS(0.167)DMS(0.79)APR	INLAQRPPS(17.22)S(17.22)VAS(-12.3)FAMS(-7.29)DMS(7.29)APR	2736	9939;9940;9944;9947
UID1037	Cre06.g259100.t1.1	35.2	not assigned.unknown	(chl4|523016 : 790.0) no description available & (gnl|cdd|35383 : 136.0) no description available & (gnl|cdd|31389 : 111.0) no description available & (reliability: 100.0) & (original description: pacid=30778684 transcript=Cre06.g259100.t1.1 locus=Cre06.g259100 ID=Cre06.g259100.t1.1.v5.5 annot-version=v5.5)	-1.79029	4.83466	-2.00755	2.78888	2.9478	-1.62868	-2.08816	2.01846	3.31129	0.685681	2.48256	-2.14326	-1.40967	-1.40689	1.94407	2.75727	-1.99582	4.20843	S	2	___1	0.995475	2.4292e-28	126.18	69.725	126.18	1.3417	37688000	1268	23.4238	Cre06.g259100.t1.1|pacid=30778684|transcript=Cre06.g259100.t1.1	1268	Cre06.g259100.t1.1|pacid=30778684|transcript=Cre06.g259100.t1.1	Cre06.g259100.t1.1|pacid=30778684|transcript=Cre06.g259100.t1.1	AESLLQAAEDAERATSPGRAGRNGTGSGNGT	>Cre06.g259100.t1.1|pacid=30778684|transcript=Cre06.g259100.t1.1 locus=Cre06.g259100 ID=Cre06.g259100.t1.1.v5.5 annot-version=v5.5	X;X;X;X;X;X;X;X;X;X;X;X;X;X;X;Phospho (STY);X;X;X;X;X;X;X;X;X;X;X;X;X;X;X	VAEAESLLQAAEDAERAT(0.005)S(0.995)PGR	VAEAES(-114.89)LLQAAEDAERAT(-23.42)S(23.42)PGR	1036	3949;20722;20723;20724;20725;20726;20727;20728;20729
UID1041	Cre06.g259750.t1.1	35.2	not assigned.unknown	(chl4|523032 : 632.0) no description available & (gnl|cdd|37195 : 51.1) no description available & (reliability: 100.0) & (original description: pacid=30779375 transcript=Cre06.g259750.t1.1 locus=Cre06.g259750 ID=Cre06.g259750.t1.1.v5.5 annot-version=v5.5)	-0.584314	-0.116289	-0.839351	-0.0702884	-0.343688	-0.39181	-1.96415	-1.75689	-2.62367	-0.359934	-0.869773	-1.02657	-1.68499	1.86919	-2.48166	-0.869797	-1.55103	-0.563402	S	2	___1	0.917348	6.9452e-07	103.25	78.336	103.25	0.55918	5268000	443	10.4532	Cre06.g259750.t1.1|pacid=30779375|transcript=Cre06.g259750.t1.1	443	Cre06.g259750.t1.1|pacid=30779375|transcript=Cre06.g259750.t1.1	Cre06.g259750.t1.1|pacid=30779375|transcript=Cre06.g259750.t1.1	AVAASSAVYRSGRTVSGGATTGGASSGGVSG	>Cre06.g259750.t1.1|pacid=30779375|transcript=Cre06.g259750.t1.1 locus=Cre06.g259750 ID=Cre06.g259750.t1.1.v5.5 annot-version=v5.5	X;X;X;X;X;X;X;X;X;X;X;X;X;X;X;Phospho (STY);X;X;X;X;X;X;X;X;X;X;X;X;X;X;X	T(0.083)VS(0.917)GGATTGGASSGGVSGR	T(-10.45)VS(10.45)GGAT(-52.47)T(-57.19)GGAS(-76.4)S(-80.68)GGVS(-93.39)GR	1040	20509
UID1042	Cre06.g260500.t1.1	35.2	not assigned.unknown	(chl4|523049 : 951.0) no description available & (gnl|cdd|35786 : 68.8) no description available & (gnl|cdd|82074 : 64.1) no description available & (reliability: 100.0) & (original description: pacid=30780068 transcript=Cre06.g260500.t1.1 locus=Cre06.g260500 ID=Cre06.g260500.t1.1.v5.5 annot-version=v5.5)	1.90188	1.56734	0.89684	0.716631	0.554732	-2.14667	1.51689	0.649044	1.13718	1.571	-2.4506	1.20037	-1.07595	2.85869	1.99228	0.46628	1.10503	0.672255	S	2	___1	1	0.00533421	66.702	41.798	66.702	0.25359	16934000	1608	66.1505	Cre06.g260500.t1.1|pacid=30780068|transcript=Cre06.g260500.t1.1	1608	Cre06.g260500.t1.1|pacid=30780068|transcript=Cre06.g260500.t1.1	Cre06.g260500.t1.1|pacid=30780068|transcript=Cre06.g260500.t1.1	AVERAEASAARLGAGSPVAGGAAALSRGNSF	>Cre06.g260500.t1.1|pacid=30780068|transcript=Cre06.g260500.t1.1 locus=Cre06.g260500 ID=Cre06.g260500.t1.1.v5.5 annot-version=v5.5	X;X;X;X;X;X;X;X;X;X;X;X;X;X;X;Phospho (STY);X;X;X;X;X;X;X;X;X;X;X;X;X;X;X	LGAGS(1)PVAGGAAALSR	LGAGS(66.15)PVAGGAAALS(-66.15)R	1041	11665;11666;11667;11668;11669
UID1049	Cre06.g261400.t1.1	35.2	not assigned.unknown	(chl4|523067 : 1364.0) no description available & (gnl|cdd|35383 : 164.0) no description available & (gnl|cdd|31389 : 149.0) no description available & (reliability: 100.0) & (original description: pacid=30779462 transcript=Cre06.g261400.t1.1 locus=Cre06.g261400 ID=Cre06.g261400.t1.1.v5.5 annot-version=v5.5)	1.59566	-2.13612	0.501708	1.03285	1.89586	1.44174	1.46492	1.0311	1.79421	2.96138	2.39188	1.28273	-2.58728	2.40504	1.23598	0.253448	0.986356	0.412764	S	2	___1	1	2.0975e-16	127.88	66.222	127.88	-0.28376	28872000	2311	101.231	Cre06.g261400.t1.1|pacid=30779462|transcript=Cre06.g261400.t1.1	2311	Cre06.g261400.t1.1|pacid=30779462|transcript=Cre06.g261400.t1.1	Cre06.g261400.t1.1|pacid=30779462|transcript=Cre06.g261400.t1.1	GGRGGAGGGGVNRAGSGGAGVLGSSLRSAAD	>Cre06.g261400.t1.1|pacid=30779462|transcript=Cre06.g261400.t1.1 locus=Cre06.g261400 ID=Cre06.g261400.t1.1.v5.5 annot-version=v5.5	X;X;X;X;X;X;X;X;X;X;X;X;X;X;X;Phospho (STY);X;X;X;X;X;X;X;X;X;X;X;X;X;X;X	AGS(1)GGAGVLGSSLR	AGS(101.23)GGAGVLGS(-101.23)S(-105.33)LR	1048	1844;1845;1846;1847;1848;1849;1850;1851
UID1052	Cre06.g261400.t1.1	35.2	not assigned.unknown	(chl4|523067 : 1364.0) no description available & (gnl|cdd|35383 : 164.0) no description available & (gnl|cdd|31389 : 149.0) no description available & (reliability: 100.0) & (original description: pacid=30779462 transcript=Cre06.g261400.t1.1 locus=Cre06.g261400 ID=Cre06.g261400.t1.1.v5.5 annot-version=v5.5)	0.0674022	-0.408625	1.29954	0.589119	1.03187	0.631007	0.990678	1.1973	1.24776	1.89129	1.81504	-2.68167	-1.02028	2.29215	2.01538	0.603511	-1.27113	0.587765	S	2	___1	0.969897	0.000423847	90.476	48.916	90.476	-0.030105	20713000	336	17.061	Cre06.g261400.t1.1|pacid=30779462|transcript=Cre06.g261400.t1.1	336	Cre06.g261400.t1.1|pacid=30779462|transcript=Cre06.g261400.t1.1	Cre06.g261400.t1.1|pacid=30779462|transcript=Cre06.g261400.t1.1	GFGDDFGDAPSRSADSGTAVGLGRRNAGETG	>Cre06.g261400.t1.1|pacid=30779462|transcript=Cre06.g261400.t1.1 locus=Cre06.g261400 ID=Cre06.g261400.t1.1.v5.5 annot-version=v5.5	X;X;X;X;X;X;X;X;X;X;X;X;X;X;X;Phospho (STY);X;X;X;X;X;X;X;X;X;X;X;X;X;X;X	S(0.019)ADS(0.97)GT(0.011)AVGLGR	S(-17.06)ADS(17.06)GT(-19.45)AVGLGR	1051	16447;16448;16449;16450;16451
UID1055	Cre06.g261750.t1.2	35.2	not assigned.unknown	(chl4|523074 : 835.0) no description available & (gnl|cdd|68809 : 180.0) no description available & (at2g45870 : 158.0) Bestrophin-like protein; CONTAINS InterPro DOMAIN/s: Bestrophin-like (InterPro:IPR021134); BEST Arabidopsis thaliana protein match is: Bestrophin-like protein (TAIR:AT3G61320.1); Has 1419 Blast hits to 1415 proteins in 515 species: Archae - 0; Bacteria - 1105; Metazoa - 0; Fungi…	1.16678	0.461041	0.533585	-0.447243	0.199341	0.163513	-0.00778642	0.436831	0.455553	-2.0246	-1.34566	-0.814019	-3.27183	-1.60726	-1.54887	0.148164	0.00349424	1.92778	S	2	___1	0.999981	6.13998e-36	154.01	72.486	154.01	0.14091	13079000	457	47.3282	Cre06.g261750.t1.2|pacid=30779217|transcript=Cre06.g261750.t1.2	457	Cre06.g261750.t1.2|pacid=30779217|transcript=Cre06.g261750.t1.2	Cre06.g261750.t1.2|pacid=30779217|transcript=Cre06.g261750.t1.2	MPQAPVRSPSPTRSVSPSFPRASAGTGMPPP	>Cre06.g261750.t1.2|pacid=30779217|transcript=Cre06.g261750.t1.2 locus=Cre06.g261750 ID=Cre06.g261750.t1.2.v5.5 annot-version=v5.5	X;X;X;X;X;X;X;Phospho (STY);X;X;X;Phospho (STY);X;X;X;Phospho (STY);X;X;X;X;X;X;X;X;X;X;X;X;X;X;X	SVS(1)PSFPR	S(-67.13)VS(47.33)PS(-47.33)FPR	1054	19444;19445;19446;19447;19448;19449;19450
UID1057	Cre06.g261900.t1.2	35.2	not assigned.unknown	(chl4|523078 : 453.0) no description available & (reliability: 100.0) & (original description: pacid=30779321 transcript=Cre06.g261900.t1.2 locus=Cre06.g261900 ID=Cre06.g261900.t1.2.v5.5 annot-version=v5.5)	-1.72594	0.617924	2.08487	0.96653	1.66507	-1.10618	0.294292	1.10033	1.04732	0.715744	-1.74781	0.155341	-1.8434	-1.70283	1.01152	-0.166595	-1.30297	-1.60115	S	3	___1	0.994027	0.00275067	85.473	56.833	70.117	-0.17896	17297000	189	22.2133	Cre06.g261900.t1.2|pacid=30779321|transcript=Cre06.g261900.t1.2	189	Cre06.g261900.t1.2|pacid=30779321|transcript=Cre06.g261900.t1.2	Cre06.g261900.t1.2|pacid=30779321|transcript=Cre06.g261900.t1.2	APTWRQGTENRFRDRSPSKDVPGAGTYKTYG	>Cre06.g261900.t1.2|pacid=30779321|transcript=Cre06.g261900.t1.2 locus=Cre06.g261900 ID=Cre06.g261900.t1.2.v5.5 annot-version=v5.5	X;X;X;X;X;X;X;X;X;X;X;X;X;X;X;Phospho (STY);X;X;X;X;X;X;X;X;X;X;X;X;X;X;X	DRS(0.994)PS(0.006)KDVPGAGTYK	DRS(22.21)PS(-22.21)KDVPGAGT(-58.33)Y(-61.32)K	1056	5172;6835;6836;6837;6838
UID1058	Cre06.g262650.t1.1	35.2	not assigned.unknown	(chl4|523093 : 1317.0) no description available & (gnl|cdd|71805 : 56.0) no description available & (reliability: 100.0) & (original description: pacid=30780065 transcript=Cre06.g262650.t1.1 locus=Cre06.g262650 ID=Cre06.g262650.t1.1.v5.5 annot-version=v5.5)	2.03417	-1.6338	1.56086	1.59052	1.91603	2.43059	0.116685	-1.45258	0.845931	2.41329	1.73465	-2.29286	-1.38159	-0.775682	-1.14829	0.974706	-1.90597	0.599609	S	2	___1	0.984117	0.00938732	83.204	10.122	83.204	1.4244	29737000	746	18.1606	Cre06.g262650.t1.1|pacid=30780065|transcript=Cre06.g262650.t1.1	746	Cre06.g262650.t1.1|pacid=30780065|transcript=Cre06.g262650.t1.1	Cre06.g262650.t1.1|pacid=30780065|transcript=Cre06.g262650.t1.1	AMRLLTPSVRRVDSVSDITRLLVLAHRCQRA	>Cre06.g262650.t1.1|pacid=30780065|transcript=Cre06.g262650.t1.1 locus=Cre06.g262650 ID=Cre06.g262650.t1.1.v5.5 annot-version=v5.5	X;X;X;X;X;X;X;X;X;X;X;X;X;X;X;Phospho (STY);X;X;X;X;X;X;X;X;X;X;X;X;X;X;X	RVDS(0.015)VS(0.984)DIT(0.001)R	RVDS(-18.16)VS(18.16)DIT(-30.62)R	1057	16152
UID1061	Cre06.g263250.t1.1	35.2	not assigned.unknown	(chl4|523106 : 158.0) no description available & (reliability: 100.0) & (original description: pacid=30779447 transcript=Cre06.g263250.t1.1 locus=Cre06.g263250 ID=Cre06.g263250.t1.1.v5.5 annot-version=v5.5)	-1.15211	3.16858	3.73786	2.34984	2.66472	3.09146	1.00909	1.28567	2.44616	1.36881	1.65799	-0.782377	-1.46571	-1.57665	-1.27818	1.49855	2.53957	2.40985	S	2	___1	1	0	232.93	183.84	232.93	-0.4952	58625000	167	63.6316	Cre06.g263250.t1.1|pacid=30779447|transcript=Cre06.g263250.t1.1	167	Cre06.g263250.t1.1|pacid=30779447|transcript=Cre06.g263250.t1.1	Cre06.g263250.t1.1|pacid=30779447|transcript=Cre06.g263250.t1.1	ADAKAAATGAAAAAGSQLASAQEAGKAAVTD	>Cre06.g263250.t1.1|pacid=30779447|transcript=Cre06.g263250.t1.1 locus=Cre06.g263250 ID=Cre06.g263250.t1.1.v5.5 annot-version=v5.5	X;X;X;X;X;X;X;X;X;X;X;X;X;X;X;Phospho (STY);X;X;X;X;X;X;X;X;X;X;X;X;X;Phospho (STY);X	AAATGAAAAAGS(1)QLASAQEAGK	AAAT(-63.63)GAAAAAGS(63.63)QLAS(-71.37)AQEAGK	1060	231;233;236;239;241;243;244;246;247;249;252
UID1062	Cre06.g263250.t1.1	35.2	not assigned.unknown	(chl4|523106 : 158.0) no description available & (reliability: 100.0) & (original description: pacid=30779447 transcript=Cre06.g263250.t1.1 locus=Cre06.g263250 ID=Cre06.g263250.t1.1.v5.5 annot-version=v5.5)	2.04527	2.18205	2.82674	1.46888	1.73176	2.23455	0.821037	1.71895	2.47903	1.22999	1.53546	-2.50743	-1.03974	-1.85457	-1.66864	0.53664	1.03982	1.46774	S	2	___1	0.999971	5.16328e-245	204.48	129.07	204.48	0.46799	43420000	171	45.3732	Cre06.g263250.t1.1|pacid=30779447|transcript=Cre06.g263250.t1.1	171	Cre06.g263250.t1.1|pacid=30779447|transcript=Cre06.g263250.t1.1	Cre06.g263250.t1.1|pacid=30779447|transcript=Cre06.g263250.t1.1	AAATGAAAAAGSQLASAQEAGKAAVTDATGA	>Cre06.g263250.t1.1|pacid=30779447|transcript=Cre06.g263250.t1.1 locus=Cre06.g263250 ID=Cre06.g263250.t1.1.v5.5 annot-version=v5.5	X;X;X;X;X;X;X;X;X;X;X;X;X;X;X;Phospho (STY);X;X;X;X;X;X;X;X;X;Phospho (STY);X;X;Phospho (STY);X;X	AAATGAAAAAGSQLAS(1)AQEAGK	AAAT(-110.07)GAAAAAGS(-45.37)QLAS(45.37)AQEAGK	1061	228;230;232;234;235;237;238;240;242;245;248;250;251
UID1063	Cre06.g263250.t1.1	35.2	not assigned.unknown	(chl4|523106 : 158.0) no description available & (reliability: 100.0) & (original description: pacid=30779447 transcript=Cre06.g263250.t1.1 locus=Cre06.g263250 ID=Cre06.g263250.t1.1.v5.5 annot-version=v5.5)	5.51024	5.61513	5.74271	3.82005	4.96025	4.70038	6.12421	4.0896	5.87817	5.08099	5.49668	3.36851	4.77146	4.65128	3.96479	4.2612	5.72501	5.86589	S	2	___1	0.999043	8.7349e-82	163.96	126.42	89.831	0.28315	445050000	3244	31.3513	Cre06.g263250.t1.1|pacid=30779447|transcript=Cre06.g263250.t1.1	3244	Cre06.g263250.t1.1|pacid=30779447|transcript=Cre06.g263250.t1.1	Cre06.g263250.t1.1|pacid=30779447|transcript=Cre06.g263250.t1.1	GPSAVGVKGATARAASPSTEAEAELAAVARE	>Cre06.g263250.t1.1|pacid=30779447|transcript=Cre06.g263250.t1.1 locus=Cre06.g263250 ID=Cre06.g263250.t1.1.v5.5 annot-version=v5.5	X;X;X;X;X;X;X;X;X;X;X;X;X;X;X;Phospho (STY);X;X;X;X;X;X;X;X;X;X;X;X;X;X;X	AAS(0.999)PS(0.001)TEAEAELAAVAR	AAS(31.35)PS(-31.35)T(-36.47)EAEAELAAVAR	1062	810;811;812;813;815;816;817;818;819;820;821;822;823;824;825;827
UID1065	Cre06.g263250.t1.1	35.2	not assigned.unknown	(chl4|523106 : 158.0) no description available & (reliability: 100.0) & (original description: pacid=30779447 transcript=Cre06.g263250.t1.1 locus=Cre06.g263250 ID=Cre06.g263250.t1.1.v5.5 annot-version=v5.5)	-1.50595	1.84646	-2.86696	1.32474	1.13366	1.06579	-0.927502	0.00415359	0.931542	0.587156	-1.38251	-1.88731	-1.66304	-0.321978	-2.1651	0.208095	-2.33635	1.27861	S	2	___1	0.993431	2.86374e-195	201.85	140.03	201.85	-0.16802	8075400	268	21.8116	Cre06.g263250.t1.1|pacid=30779447|transcript=Cre06.g263250.t1.1	268	Cre06.g263250.t1.1|pacid=30779447|transcript=Cre06.g263250.t1.1	Cre06.g263250.t1.1|pacid=30779447|transcript=Cre06.g263250.t1.1	QEAGKAAVADATGAASSAAADARAAATGAAA	>Cre06.g263250.t1.1|pacid=30779447|transcript=Cre06.g263250.t1.1 locus=Cre06.g263250 ID=Cre06.g263250.t1.1.v5.5 annot-version=v5.5	X;X;X;X;X;X;X;X;X;X;X;X;X;X;X;Phospho (STY);X;X;X;X;X;X;X;X;X;X;X;X;X;X;X	AAVADATGAAS(0.993)S(0.007)AAADAR	AAVADAT(-46.32)GAAS(21.81)S(-21.81)AAADAR	1064	965;968;970
UID1070	Cre06.g263250.t1.1	35.2	not assigned.unknown	(chl4|523106 : 158.0) no description available & (reliability: 100.0) & (original description: pacid=30779447 transcript=Cre06.g263250.t1.1 locus=Cre06.g263250 ID=Cre06.g263250.t1.1.v5.5 annot-version=v5.5)	-1.33761	-1.84899	-1.35614	-1.3151	-1.71623	-1.75023	-1.92171	-1.66108	-0.960451	-0.647861	-1.06723	-2.13187	-2.3259	-0.252691	-2.09777	-0.259954	0.216177	-1.74483	S	2	___1	0.99974	0.000747223	81.854	25.06	81.854	0.61934	3586600	3022	37.3859	Cre06.g263250.t1.1|pacid=30779447|transcript=Cre06.g263250.t1.1	3022	Cre06.g263250.t1.1|pacid=30779447|transcript=Cre06.g263250.t1.1	Cre06.g263250.t1.1|pacid=30779447|transcript=Cre06.g263250.t1.1	IAQEAGDQGSGSRGGSGGGDATGTSAALKTA	>Cre06.g263250.t1.1|pacid=30779447|transcript=Cre06.g263250.t1.1 locus=Cre06.g263250 ID=Cre06.g263250.t1.1.v5.5 annot-version=v5.5	X;X;X;X;X;X;X;X;X;Phospho (STY);X;X;X;X;X;Phospho (STY);X;X;X;X;X;X;X;X;X;X;X;X;X;X;X	GGS(1)GGGDATGTSAALK	GGS(37.39)GGGDAT(-42.49)GT(-37.39)S(-46.81)AALK	1069	7735;7736
UID1071	Cre06.g263250.t1.1	35.2	not assigned.unknown	(chl4|523106 : 158.0) no description available & (reliability: 100.0) & (original description: pacid=30779447 transcript=Cre06.g263250.t1.1 locus=Cre06.g263250 ID=Cre06.g263250.t1.1.v5.5 annot-version=v5.5)	2.75577	1.34789	2.5845	-1.93992	2.09967	2.55723	-0.803536	-0.0499671	0.999091	1.03795	0.664841	-2.05515	-1.97849	-2.86215	-1.88476	-0.476719	-1.41632	-2.06132	S	2	___1	1	0.0118216	57.981	27	54.306	0.11155	35358000	3454	54.306	Cre06.g263250.t1.1|pacid=30779447|transcript=Cre06.g263250.t1.1	3454	Cre06.g263250.t1.1|pacid=30779447|transcript=Cre06.g263250.t1.1	Cre06.g263250.t1.1|pacid=30779447|transcript=Cre06.g263250.t1.1	DSSLPVVMTPLQPRASAQVAPQPAAAAAVAP	>Cre06.g263250.t1.1|pacid=30779447|transcript=Cre06.g263250.t1.1 locus=Cre06.g263250 ID=Cre06.g263250.t1.1.v5.5 annot-version=v5.5	X;X;X;X;X;X;X;X;X;X;X;X;X;X;X;Phospho (STY);X;X;X;X;X;X;X;X;X;X;X;X;X;X;X	AS(1)AQVAPQPAAAAAVAPVK	AS(54.31)AQVAPQPAAAAAVAPVK	1070	3446;3447;3448
UID1073	Cre06.g263250.t1.1	35.2	not assigned.unknown	(chl4|523106 : 158.0) no description available & (reliability: 100.0) & (original description: pacid=30779447 transcript=Cre06.g263250.t1.1 locus=Cre06.g263250 ID=Cre06.g263250.t1.1.v5.5 annot-version=v5.5)	1.8258	0.843371	2.12377	0.796245	1.39826	1.92894	0.470178	-2.18417	1.528	1.45133	1.79503	-0.381165	-0.41661	-0.980159	-1.94237	-2.37728	-1.40033	1.9618	S	3	___1	0.954904	2.31022e-08	86.628	46.643	82.302	-0.052161	69601000	122	13.9932	Cre06.g263250.t1.1|pacid=30779447|transcript=Cre06.g263250.t1.1	122	Cre06.g263250.t1.1|pacid=30779447|transcript=Cre06.g263250.t1.1	Cre06.g263250.t1.1|pacid=30779447|transcript=Cre06.g263250.t1.1	AATARGAAESTASAASGALGTQTGTLQEQTK	>Cre06.g263250.t1.1|pacid=30779447|transcript=Cre06.g263250.t1.1 locus=Cre06.g263250 ID=Cre06.g263250.t1.1.v5.5 annot-version=v5.5	X;X;X;X;X;X;X;X;X;X;X;X;X;X;X;Phospho (STY);X;X;X;X;X;X;X;X;X;X;X;X;X;X;X	GAAES(0.001)T(0.003)AS(0.038)AAS(0.955)GALGT(0.001)QT(0.001)GT(0.001)LQEQTK	GAAES(-29.21)T(-24.88)AS(-13.99)AAS(13.99)GALGT(-28.3)QT(-32.03)GT(-31)LQEQT(-60.35)K	1072	7027;7028;7029
UID1076	Cre06.g263250.t1.1	35.2	not assigned.unknown	(chl4|523106 : 158.0) no description available & (reliability: 100.0) & (original description: pacid=30779447 transcript=Cre06.g263250.t1.1 locus=Cre06.g263250 ID=Cre06.g263250.t1.1.v5.5 annot-version=v5.5)	1.81223	1.57089	1.23345	-0.134042	-0.028658	0.29792	1.08193	0.0601337	-1.29297	-2.43941	0.452135	-1.73468	-1.85516	-2.99301	-1.53663	2.50574	1.3412	3.25745	S	2	___1	0.814013	0.000449395	94.707	56.502	61.276	-0.13982	28224000	2965	6.44175	Cre06.g263250.t1.1|pacid=30779447|transcript=Cre06.g263250.t1.1	2965	Cre06.g263250.t1.1|pacid=30779447|transcript=Cre06.g263250.t1.1	Cre06.g263250.t1.1|pacid=30779447|transcript=Cre06.g263250.t1.1	AAAGTLFATVLPRSASNDRSADAAAAASRDR	>Cre06.g263250.t1.1|pacid=30779447|transcript=Cre06.g263250.t1.1 locus=Cre06.g263250 ID=Cre06.g263250.t1.1.v5.5 annot-version=v5.5	X;X;X;X;X;X;X;X;X;X;X;X;X;X;X;Phospho (STY);X;X;X;X;X;X;X;X;X;X;X;X;X;X;X	S(0.185)AS(0.814)NDRS(0.001)ADAAAAAS(0.001)R	S(-6.44)AS(6.44)NDRS(-31.43)ADAAAAAS(-30.62)R	1075	16763;16764;16765
UID108	Cre13.g582734.t1.1	35.2	not assigned.unknown	(chl4|522199 : 420.0) no description available & (reliability: 100.0) & (original description: pacid=30784560 transcript=Cre13.g582734.t1.1 locus=Cre13.g582734 ID=Cre13.g582734.t1.1.v5.5 annot-version=v5.5)	2.74711	2.92487	2.45584	1.96576	1.72724	-3.01791	1.8794	-1.94275	1.62054	1.20301	1.67316	-2.2997	-2.8183	-1.8149	-2.14855	0.375521	0.501756	2.02635	S	2	___1	0.98398	0.00655832	98	44.966	94.781	0.44619	35876000	45	17.9133	Cre13.g582734.t1.1|pacid=30784560|transcript=Cre13.g582734.t1.1;Cre10.g465150.t1.2|pacid=30790628|transcript=Cre10.g465150.t1.2;Cre04.g226250.t2.1|pacid=30791453|transcript=Cre04.g226250.t2.1;Cre06.g301350.t1.1|pacid=30778895|transcript=Cre06.g301350.t1.1;Cre12.g534900.t1.1|pacid=30792055|transcript=Cre12.g534900.t1.1;Cre04.g226250.t1.1|pacid=30791452|transcript=Cre04.g226250.t1.1;Cre01.g017750.t…	45;70;70;389;481;486;491;419;433;433;483;483	Cre13.g582734.t1.1|pacid=30784560|transcript=Cre13.g582734.t1.1;Cre06.g302450.t2.1|pacid=30780028|transcript=Cre06.g302450.t2.1	Cre13.g582734.t1.1|pacid=30784560|transcript=Cre13.g582734.t1.1	APSVGPAAAAVVRARSTGVTTRSASAAAARA	>Cre13.g582734.t1.1|pacid=30784560|transcript=Cre13.g582734.t1.1 locus=Cre13.g582734 ID=Cre13.g582734.t1.1.v5.5 annot-version=v5.5;>Cre10.g465150.t1.2|pacid=30790628|transcript=Cre10.g465150.t1.2 locus=Cre10.g465150 ID=Cre10.g465150.t1.2.v5.5 annot-version	X;X;X;X;X;X;X;X;X;X;X;X;X;X;X;Phospho (STY);X;X;X;X;X;X;X;X;X;X;X;X;X;X;X	ARS(0.984)T(0.016)GVTTR	ARS(17.91)T(-17.91)GVT(-39.52)T(-62.17)R	107	3379;3381
UID1082	Cre06.g263250.t1.1	35.2	not assigned.unknown	(chl4|523106 : 158.0) no description available & (reliability: 100.0) & (original description: pacid=30779447 transcript=Cre06.g263250.t1.1 locus=Cre06.g263250 ID=Cre06.g263250.t1.1.v5.5 annot-version=v5.5)	0.326423	-0.922447	0.294067	-1.32212	0.649796	0.746683	0.274557	-0.391698	0.305769	-0.219497	-0.593873	-1.71623	-2.87321	-2.19441	-1.08121	-1.25466	0.415702	-0.60599	S	2	___1	0.94615	0.0100425	59.212	35.685	59.212	-0.23042	10821000	43	15.9965	Cre06.g263250.t1.1|pacid=30779447|transcript=Cre06.g263250.t1.1	43	Cre06.g263250.t1.1|pacid=30779447|transcript=Cre06.g263250.t1.1	Cre06.g263250.t1.1|pacid=30779447|transcript=Cre06.g263250.t1.1	NVADQTSKSVAAVAASATTAGEGAVLKAKES	>Cre06.g263250.t1.1|pacid=30779447|transcript=Cre06.g263250.t1.1 locus=Cre06.g263250 ID=Cre06.g263250.t1.1.v5.5 annot-version=v5.5	X;X;X;X;X;X;X;X;X;X;X;X;X;X;X;Phospho (STY);X;X;X;X;X;X;X;X;X;X;X;X;X;X;X	S(0.024)VAAVAAS(0.946)AT(0.022)T(0.008)AGEGAVLK	S(-16)VAAVAAS(16)AT(-16.4)T(-20.52)AGEGAVLK	1081	19305
UID109	Cre13.g582734.t1.1	35.2	not assigned.unknown	(chl4|522199 : 420.0) no description available & (reliability: 100.0) & (original description: pacid=30784560 transcript=Cre13.g582734.t1.1 locus=Cre13.g582734 ID=Cre13.g582734.t1.1.v5.5 annot-version=v5.5)	2.71554	3.51717	2.89631	2.99604	3.31625	3.20941	4.13905	3.64035	4.50993	4.80135	4.68398	-1.96597	4.13555	4.47754	3.3767	1.16449	2.4882	2.31869	S	2	___1	0.870646	0.00681954	68.536	40.802	68.536	-0.051692	122350000	255	8.28063	Cre13.g582734.t1.1|pacid=30784560|transcript=Cre13.g582734.t1.1;Cre10.g465150.t1.2|pacid=30790628|transcript=Cre10.g465150.t1.2;Cre04.g226250.t2.1|pacid=30791453|transcript=Cre04.g226250.t2.1;Cre06.g301350.t1.1|pacid=30778895|transcript=Cre06.g301350.t1.1;Cre12.g534900.t1.1|pacid=30792055|transcript=Cre12.g534900.t1.1;Cre04.g226250.t1.1|pacid=30791452|transcript=Cre04.g226250.t1.1;Cre01.g017750.t…	255;280;280;599;691;696;701;658	Cre13.g582734.t1.1|pacid=30784560|transcript=Cre13.g582734.t1.1	Cre13.g582734.t1.1|pacid=30784560|transcript=Cre13.g582734.t1.1	HWDEQGAARLALAPASPSEARGGDGASLAPV	>Cre13.g582734.t1.1|pacid=30784560|transcript=Cre13.g582734.t1.1 locus=Cre13.g582734 ID=Cre13.g582734.t1.1.v5.5 annot-version=v5.5;>Cre10.g465150.t1.2|pacid=30790628|transcript=Cre10.g465150.t1.2 locus=Cre10.g465150 ID=Cre10.g465150.t1.2.v5.5 annot-version	X;X;X;X;X;X;X;X;X;X;X;X;X;X;X;Phospho (STY);X;X;X;X;X;X;X;X;X;X;X;X;X;X;X	LALAPAS(0.871)PS(0.129)EAR	LALAPAS(8.28)PS(-8.28)EAR	108	11289
UID1096	Cre06.g268700.t1.1	35.2	not assigned.unknown	(chl4|523225 : 806.0) no description available & (gnl|cdd|35383 : 72.2) no description available & (gnl|cdd|31389 : 57.3) no description available & (reliability: 100.0) & (original description: pacid=30779986 transcript=Cre06.g268700.t1.1 locus=Cre06.g268700 ID=Cre06.g268700.t1.1.v5.5 annot-version=v5.5)	-0.496401	-2.33714	-1.4477	-0.534801	0.780798	-1.45505	2.20896	0.392788	-1.15882	2.17089	2.93895	2.32484	2.58231	2.67973	-2.10094	0.417366	-1.01298	-0.7087	S	2	___1	0.939532	0.0031864	69.111	34.363	69.111	-0.28721	15277000	644	11.9139	Cre06.g268700.t1.1|pacid=30779986|transcript=Cre06.g268700.t1.1	644	Cre06.g268700.t1.1|pacid=30779986|transcript=Cre06.g268700.t1.1	Cre06.g268700.t1.1|pacid=30779986|transcript=Cre06.g268700.t1.1	RSMRQQLALQQVIVTSPRLRNTMMQEEQAGA	>Cre06.g268700.t1.1|pacid=30779986|transcript=Cre06.g268700.t1.1 locus=Cre06.g268700 ID=Cre06.g268700.t1.1.v5.5 annot-version=v5.5	X;X;X;X;X;X;X;X;X;X;X;X;X;X;X;Phospho (STY);X;X;X;X;X;X;X;X;X;X;X;X;X;X;X	QQLALQQVIVT(0.06)S(0.94)PR	QQLALQQVIVT(-11.91)S(11.91)PR	1095	15198;15199
UID10966	Cre05.g236650.t1.1	35.2	not assigned.unknown	(chl4|522486 : 1052.0) no description available & (gnl|cdd|39373 : 151.0) no description available & (gnl|cdd|47393 : 116.0) no description available & (ipr001054 : 77.95142) Adenylyl cyclase class-3/4/guanylyl cyclase & (reliability: 100.0) & (original description: pacid=30782951 transcript=Cre05.g236650.t1.1 locus=Cre05.g236650 ID=Cre05.g236650.t1.1.v5.5 annot-version=v5.5)	-1.04081	-1.866	0.146792	-1.5604	-1.17607	-1.22367	-1.06505	-1.55717	0.244036	-1.35648	0.779017	1.41339	5.57732	5.4359	2.84266	-1.48189	3.12799	-2.04536	T	2	___3	0.986949	0.00438536	52.891	15.367	52.891	-1.4721	12551000	574	18.5659	Cre05.g236650.t1.1|pacid=30782951|transcript=Cre05.g236650.t1.1	574	Cre05.g236650.t1.1|pacid=30782951|transcript=Cre05.g236650.t1.1	Cre05.g236650.t1.1|pacid=30782951|transcript=Cre05.g236650.t1.1	IDGGKRLPRYCIFGGTVATATQLRTTSAPQA	>Cre05.g236650.t1.1|pacid=30782951|transcript=Cre05.g236650.t1.1 locus=Cre05.g236650 ID=Cre05.g236650.t1.1.v5.5 annot-version=v5.5	X;X;X;X;X;X;X;X;X;Phospho (STY);X;X;X;X;X;Phospho (STY);X;X;X;X;Phospho (STY);X;X;X;X;X;X;X;X;X;X	Y(0.999)CIFGGT(0.987)VAT(0.062)AT(0.952)QLR	Y(28.8)CIFGGT(18.57)VAT(-12.94)AT(12.94)QLR	3351	22777
UID10967	Cre05.g236650.t1.1	35.2	not assigned.unknown	(chl4|522486 : 1052.0) no description available & (gnl|cdd|39373 : 151.0) no description available & (gnl|cdd|47393 : 116.0) no description available & (ipr001054 : 77.95142) Adenylyl cyclase class-3/4/guanylyl cyclase & (reliability: 100.0) & (original description: pacid=30782951 transcript=Cre05.g236650.t1.1 locus=Cre05.g236650 ID=Cre05.g236650.t1.1.v5.5 annot-version=v5.5)	-1.7134	-2.38034	0.146792	-1.94585	-1.17607	-2.6326	-1.06505	-2.3882	0.244036	-0.8456	0.779017	1.41339	5.57732	5.4359	2.84266	-1.19924	3.12799	-0.864291	T	2	___3	0.952378	0.00438536	52.891	15.367	52.891	-1.4721	12551000	579	12.9444	Cre05.g236650.t1.1|pacid=30782951|transcript=Cre05.g236650.t1.1	579	Cre05.g236650.t1.1|pacid=30782951|transcript=Cre05.g236650.t1.1	Cre05.g236650.t1.1|pacid=30782951|transcript=Cre05.g236650.t1.1	RLPRYCIFGGTVATATQLRTTSAPQAIHVSR	>Cre05.g236650.t1.1|pacid=30782951|transcript=Cre05.g236650.t1.1 locus=Cre05.g236650 ID=Cre05.g236650.t1.1.v5.5 annot-version=v5.5	X;X;X;X;Phospho (STY);X;X;X;X;X;Phospho (STY);X;X;X;X;Phospho (STY);X;X;X;X;X;X;X;X;X;X;X;X;X;X;X	Y(0.999)CIFGGT(0.987)VAT(0.062)AT(0.952)QLR	Y(28.8)CIFGGT(18.57)VAT(-12.94)AT(12.94)QLR	3352	22777
UID11	Cre01.g003487.t1.1	35.2	not assigned.unknown	(gnl|cdd|37865 : 135.0) no description available & (loc_os08g08080.1 : 106.0) no description available & (at1g31870 : 104.0) unknown protein; FUNCTIONS IN: molecular_function unknown; INVOLVED IN: biological_process unknown; LOCATED IN: cytosol, nucleus; EXPRESSED IN: 25 plant structures; EXPRESSED DURING: 15 growth stages; CONTAINS InterPro DOMAIN/s: Protein of unknown function DUF2050, pre-mRNA…	1.68722	1.74184	1.7084	1.85793	2.42002	1.91465	1.25038	1.44662	2.29829	2.55389	2.31476	-0.955182	-1.06838	2.18173	1.45534	1.9286	1.77843	1.60687	S	2	___1	1	0.000305537	99.069	61.742	71.531	0.32954	36939000	249	71.5314	Cre01.g003487.t1.1|pacid=30789160|transcript=Cre01.g003487.t1.1	249	Cre01.g003487.t1.1|pacid=30789160|transcript=Cre01.g003487.t1.1	Cre01.g003487.t1.1|pacid=30789160|transcript=Cre01.g003487.t1.1	ASPPRRARAQAAPDASPPRRGRQPSPDPSPP	>Cre01.g003487.t1.1|pacid=30789160|transcript=Cre01.g003487.t1.1 locus=Cre01.g003487 ID=Cre01.g003487.t1.1.v5.5 annot-version=v5.5	X;X;X;X;X;X;X;X;X;X;X;X;X;X;X;Phospho (STY);X;X;X;X;X;X;X;X;X;X;X;X;X;X;X	AQAAPDAS(1)PPR	AQAAPDAS(71.53)PPR	10	3175;3176;3177;3178;3179;3180;3181;3182;3183
UID1100	Cre06.g268900.t1.2	35.2	not assigned.unknown	(chl4|523229 : 881.0) no description available & (gnl|cdd|38804 : 79.4) no description available & (gnl|cdd|68948 : 51.1) no description available & (reliability: 100.0) & (original description: pacid=30778720 transcript=Cre06.g268900.t1.2 locus=Cre06.g268900 ID=Cre06.g268900.t1.2.v5.5 annot-version=v5.5)	3.0789	1.97312	2.28463	2.23906	2.71625	3.06687	1.85856	1.66026	2.25144	-1.01836	-1.51893	3.15826	-1.81874	5.79739	5.59858	2.42675	3.76634	3.65236	S	2	___1	0.951713	7.54682e-31	145.81	107.23	145.81	-0.21932	57873000	292	12.9467	Cre06.g268900.t1.2|pacid=30778720|transcript=Cre06.g268900.t1.2	292	Cre06.g268900.t1.2|pacid=30778720|transcript=Cre06.g268900.t1.2	Cre06.g268900.t1.2|pacid=30778720|transcript=Cre06.g268900.t1.2	GRGGPAQVAARLAAHSTPLPRDMQPELAGNW	>Cre06.g268900.t1.2|pacid=30778720|transcript=Cre06.g268900.t1.2 locus=Cre06.g268900 ID=Cre06.g268900.t1.2.v5.5 annot-version=v5.5	X;X;X;X;X;X;X;X;X;X;X;X;X;X;X;Phospho (STY);X;X;X;X;X;X;X;X;X;X;X;X;X;X;X	LAAHS(0.952)T(0.048)PLPR	LAAHS(12.95)T(-12.95)PLPR	1099	11122;11123;11124;11125;11126;11127;11130;11132;11133;11134;11135
UID1106	Cre06.g270600.t1.1	35.2	not assigned.unknown	(chl4|523266 : 462.0) no description available & (gnl|cdd|35889 : 71.6) no description available & (gnl|cdd|84229 : 63.4) no description available & (reliability: 100.0) & (original description: pacid=30779270 transcript=Cre06.g270600.t1.1 locus=Cre06.g270600 ID=Cre06.g270600.t1.1.v5.5 annot-version=v5.5)	1.11816	-1.9545	-0.332942	0.397202	1.08018	0.949027	-0.74798	1.03965	0.647149	0.465243	-1.1079	-1.04354	-1.29402	-0.500351	-1.81094	-1.32897	-1.54722	-0.200841	S	3	___1	0.999753	0.00466448	60.093	37.861	60.093	0.75954	10905000	816	36.0638	Cre06.g270600.t1.1|pacid=30779270|transcript=Cre06.g270600.t1.1	816	Cre06.g270600.t1.1|pacid=30779270|transcript=Cre06.g270600.t1.1	Cre06.g270600.t1.1|pacid=30779270|transcript=Cre06.g270600.t1.1	RGRSRSRSRERERDRSAGGGAGGYAPQQPVP	>Cre06.g270600.t1.1|pacid=30779270|transcript=Cre06.g270600.t1.1 locus=Cre06.g270600 ID=Cre06.g270600.t1.1.v5.5 annot-version=v5.5	X;X;X;X;X;X;X;X;X;X;X;X;X;X;X;Phospho (STY);X;X;X;X;X;X;X;X;X;X;X;X;X;X;X	DRS(1)AGGGAGGYAPQQPVPLQR	DRS(36.06)AGGGAGGY(-36.06)APQQPVPLQR	1105	5163;5164
UID1119	Cre06.g273450.t1.1	35.2	not assigned.unknown	(chl4|523333 : 378.0) no description available & (reliability: 100.0) & (original description: pacid=30779405 transcript=Cre06.g273450.t1.1 locus=Cre06.g273450 ID=Cre06.g273450.t1.1.v5.5 annot-version=v5.5)	3.79766	2.90678	3.18326	2.41502	3.07934	3.32071	3.92397	2.55174	-0.618751	4.28283	4.62998	4.19037	5.33275	5.64942	4.65609	2.94955	4.28802	3.88336	S	2	___1	0.992856	1.31643e-15	117.35	68.975	57.595	-0.27062	123980000	34	21.4293	Cre06.g273450.t1.1|pacid=30779405|transcript=Cre06.g273450.t1.1	34	Cre06.g273450.t1.1|pacid=30779405|transcript=Cre06.g273450.t1.1	Cre06.g273450.t1.1|pacid=30779405|transcript=Cre06.g273450.t1.1	GVDVRGGGATEGAPLSPPPAAIPRSAARSPA	>Cre06.g273450.t1.1|pacid=30779405|transcript=Cre06.g273450.t1.1 locus=Cre06.g273450 ID=Cre06.g273450.t1.1.v5.5 annot-version=v5.5	X;X;X;X;X;X;X;X;X;X;X;X;X;X;X;Phospho (STY);X;X;X;X;X;X;X;X;X;X;X;X;X;X;X	GGGAT(0.007)EGAPLS(0.993)PPPAAIPR	GGGAT(-21.43)EGAPLS(21.43)PPPAAIPR	1118	7582;7583;7585;7586;7587;7588;7589
UID1131	Cre06.g277550.t1.2	35.2	not assigned.unknown	(chl4|523418 : 806.0) no description available & (gnl|cdd|80615 : 62.2) no description available & (reliability: 100.0) & (original description: pacid=30779993 transcript=Cre06.g277550.t1.2 locus=Cre06.g277550 ID=Cre06.g277550.t1.2.v5.5 annot-version=v5.5)	-2.43111	-1.46553	-1.85891	-0.676173	-1.27216	0.0629106	-0.383162	-1.12591	0.376911	0.356162	0.416856	-2.93046	-2.47225	-0.930083	-2.12531	-0.213279	-1.92649	-0.418828	S	2	___1	0.999019	0.00102051	73.294	42.205	73.294	-0.17383	6392200	675	30.13	Cre06.g277550.t1.2|pacid=30779993|transcript=Cre06.g277550.t1.2	675	Cre06.g277550.t1.2|pacid=30779993|transcript=Cre06.g277550.t1.2	Cre06.g277550.t1.2|pacid=30779993|transcript=Cre06.g277550.t1.2	RMGGGGSGVSGGAGVSRGASMWGKLRSVLGT	>Cre06.g277550.t1.2|pacid=30779993|transcript=Cre06.g277550.t1.2 locus=Cre06.g277550 ID=Cre06.g277550.t1.2.v5.5 annot-version=v5.5	X;Oxidation (M);X;X;X;X;X;X;X;X;X;X;X;X;X;Phospho (STY);X;X;X;X;X;X;X;X;X;X;X;X;X;X;X	MGGGGSGVS(0.001)GGAGVS(0.999)R	MGGGGS(-49.26)GVS(-30.13)GGAGVS(30.13)R	1130	13693;13694
UID1134	Cre06.g278178.t1.1	35.2	not assigned.unknown	(chl4|514898 : 91.3) no description available & (reliability: 100.0) & (original description: pacid=30778969 transcript=Cre06.g278178.t1.1 locus=Cre06.g278178 ID=Cre06.g278178.t1.1.v5.5 annot-version=v5.5)	2.99477	2.19692	3.27942	2.38015	2.55849	2.69664	2.57803	2.30438	3.21617	3.63795	3.79126	2.29794	4.38613	5.04036	3.1547	3.46491	2.23109	3.16847	S	2	___1	1	1.94755e-203	198.54	168.5	142.79	0.11151	353670000	116	101.347	Cre06.g278178.t1.1|pacid=30778969|transcript=Cre06.g278178.t1.1	116	Cre06.g278178.t1.1|pacid=30778969|transcript=Cre06.g278178.t1.1	Cre06.g278178.t1.1|pacid=30778969|transcript=Cre06.g278178.t1.1	AGSKPSTKPAADAMESD______________	>Cre06.g278178.t1.1|pacid=30778969|transcript=Cre06.g278178.t1.1 locus=Cre06.g278178 ID=Cre06.g278178.t1.1.v5.5 annot-version=v5.5	X;X;X;X;X;X;X;X;X;X;X;X;X;Oxidation (M);X;Phospho (STY);X;X;X;X;X;X;X;X;X;X;X;X;X;X;X	ALAGSKPSTKPAADAMES(1)D	ALAGS(-120.43)KPS(-101.35)T(-101.35)KPAADAMES(101.35)D	1133	2433;2434;2435;2436;2437;2438;2439;2440;2441;2442;2443;2444;2445;2446;2447;2448;2449;2450;2451;2452;2453;2454;2455;2456;2457;2458;2459;2460;2461;2462;2463;2464;2465;2466;2467;2468;2469;2470;2471;2472;2473;8247;8248
UID1135	Cre06.g278181.t2.1	35.2	not assigned.unknown	(chl4|514900 : 272.0) no description available & (gnl|cdd|82074 : 65.2) no description available & (gnl|cdd|38804 : 62.8) no description available & (reliability: 100.0) & (original description: pacid=30778629 transcript=Cre06.g278181.t2.1 locus=Cre06.g278181 ID=Cre06.g278181.t2.1.v5.5 annot-version=v5.5)	1.89481	-2.7538	1.52647	0.329703	0.965515	-0.895691	1.53647	2.09563	2.24394	-2.41516	0.253555	-1.26932	-1.35321	-2.62976	-2.10595	0.788936	-2.2347	-1.81341	S	2	___1	0.995113	0.000683204	105.17	64.085	90.793	-0.11737	19445000	1123	23.0888	Cre06.g278181.t2.1|pacid=30778629|transcript=Cre06.g278181.t2.1;Cre06.g278181.t1.1|pacid=30778628|transcript=Cre06.g278181.t1.1	1123;1238	Cre06.g278181.t2.1|pacid=30778629|transcript=Cre06.g278181.t2.1	Cre06.g278181.t2.1|pacid=30778629|transcript=Cre06.g278181.t2.1	KRCINSYARNPPGPASPSRVVPAALMDVLPG	>Cre06.g278181.t2.1|pacid=30778629|transcript=Cre06.g278181.t2.1 locus=Cre06.g278181 ID=Cre06.g278181.t2.1.v5.5 annot-version=v5.5;>Cre06.g278181.t1.1|pacid=30778628|transcript=Cre06.g278181.t1.1 locus=Cre06.g278181 ID=Cre06.g278181.t1.1.v5.5 annot-version	X;X;X;X;X;X;X;X;X;X;X;X;X;X;X;Phospho (STY);X;X;X;X;X;X;X;X;X;X;X;X;X;X;X	NPPGPAS(0.995)PS(0.005)R	NPPGPAS(23.09)PS(-23.09)R	1134	14692;14694;14695;14696;14697;14698;14699;14701;14702
UID11385	Cre05.g236650.t1.1	35.2	not assigned.unknown	(chl4|522486 : 1052.0) no description available & (gnl|cdd|39373 : 151.0) no description available & (gnl|cdd|47393 : 116.0) no description available & (ipr001054 : 77.95142) Adenylyl cyclase class-3/4/guanylyl cyclase & (reliability: 100.0) & (original description: pacid=30782951 transcript=Cre05.g236650.t1.1 locus=Cre05.g236650 ID=Cre05.g236650.t1.1.v5.5 annot-version=v5.5)	-1.33353	-2.06058	0.146792	-1.28741	-1.17607	-1.73242	-1.06505	-1.92112	0.244036	-1.75504	0.779017	1.41339	5.57732	5.4359	2.84266	-1.56421	3.12799	-1.16793	Y	2	___3	0.998762	0.00438536	52.891	15.367	52.891	-1.4721	12551000	568	28.7961	Cre05.g236650.t1.1|pacid=30782951|transcript=Cre05.g236650.t1.1	568	Cre05.g236650.t1.1|pacid=30782951|transcript=Cre05.g236650.t1.1	Cre05.g236650.t1.1|pacid=30782951|transcript=Cre05.g236650.t1.1	PVSAAVIDGGKRLPRYCIFGGTVATATQLRT	>Cre05.g236650.t1.1|pacid=30782951|transcript=Cre05.g236650.t1.1 locus=Cre05.g236650 ID=Cre05.g236650.t1.1.v5.5 annot-version=v5.5	X;X;X;X;X;X;X;X;X;X;X;X;X;X;X;Phospho (STY);X;X;X;X;X;Phospho (STY);X;X;X;X;Phospho (STY);X;X;X;X	Y(0.999)CIFGGT(0.987)VAT(0.062)AT(0.952)QLR	Y(28.8)CIFGGT(18.57)VAT(-12.94)AT(12.94)QLR	3770	22777
UID1142	Cre06.g278255.t1.1	35.2	not assigned.unknown	(chl4|514972 : 339.0) no description available & (gnl|cdd|35383 : 85.3) no description available & (gnl|cdd|31389 : 67.7) no description available & (reliability: 100.0) & (original description: pacid=30778742 transcript=Cre06.g278255.t1.1 locus=Cre06.g278255 ID=Cre06.g278255.t1.1.v5.5 annot-version=v5.5)	3.63254	4.13061	4.38535	4.24173	4.03075	3.19819	2.31589	2.99819	3.88325	2.28323	3.53377	1.4593	-0.918946	3.15311	2.17456	2.51696	1.42938	1.27281	S	2	___1	0.999182	9.62347e-261	208.77	173.15	187.19	-0.83301	380230000	452	30.912	Cre06.g278255.t1.1|pacid=30778742|transcript=Cre06.g278255.t1.1	452	Cre06.g278255.t1.1|pacid=30778742|transcript=Cre06.g278255.t1.1	Cre06.g278255.t1.1|pacid=30778742|transcript=Cre06.g278255.t1.1	QQAGAAVITNSQLTASMDEEAARRGEAEELA	>Cre06.g278255.t1.1|pacid=30778742|transcript=Cre06.g278255.t1.1 locus=Cre06.g278255 ID=Cre06.g278255.t1.1.v5.5 annot-version=v5.5	X;X;X;X;X;X;X;X;X;X;X;X;X;X;X;Phospho (STY);Oxidation (M);X;X;X;X;X;X;X;X;X;X;X;X;X;X	ATQQQAGAAVITNSQLT(0.001)AS(0.999)MDEEAAR	AT(-148.91)QQQAGAAVIT(-89.71)NS(-51.11)QLT(-30.91)AS(30.91)MDEEAAR	1141	3902;3903;3904;3905;3906;3907;3908;3909;3910;3911;3912;3913;3915;3916;3917;3918;3919;3920;3921;12692
UID115	Cre01.g018750.t1.2	35.2	not assigned.unknown	(chl4|510989 : 1879.0) no description available & (gnl|cdd|35528 : 50.0) no description available & (reliability: 100.0) & (original description: pacid=30788809 transcript=Cre01.g018750.t1.2 locus=Cre01.g018750 ID=Cre01.g018750.t1.2.v5.5 annot-version=v5.5)	1.19588	0.403799	0.913339	-2.17776	-2.03741	1.41004	-2.19233	0.170609	0.62535	-1.86819	1.01974	1.78329	-1.91901	-2.22228	0.928817	0.0955396	1.33215	0.559703	S	2	___1	1	0.0101575	66.708	49.87	66.708	0.067382	16394000	898	66.7076	Cre01.g018750.t1.2|pacid=30788809|transcript=Cre01.g018750.t1.2	898	Cre01.g018750.t1.2|pacid=30788809|transcript=Cre01.g018750.t1.2	Cre01.g018750.t1.2|pacid=30788809|transcript=Cre01.g018750.t1.2	SPHTDLPQSSLARALSPVAIAHARAAQHQQH	>Cre01.g018750.t1.2|pacid=30788809|transcript=Cre01.g018750.t1.2 locus=Cre01.g018750 ID=Cre01.g018750.t1.2.v5.5 annot-version=v5.5	X;X;X;X;X;X;X;X;X;X;X;X;X;X;X;Phospho (STY);X;X;X;X;X;X;X;X;X;X;X;X;X;X;X	ALS(1)PVAIAHAR	ALS(66.71)PVAIAHAR	114	2676;2677
UID116	Cre01.g018750.t1.2	35.2	not assigned.unknown	(chl4|510989 : 1879.0) no description available & (gnl|cdd|35528 : 50.0) no description available & (reliability: 100.0) & (original description: pacid=30788809 transcript=Cre01.g018750.t1.2 locus=Cre01.g018750 ID=Cre01.g018750.t1.2.v5.5 annot-version=v5.5)	0.064179	-0.196312	0.205197	-0.174895	0.128015	-0.0249602	-0.846543	-0.671059	0.472461	-1.77646	0.367251	-1.73578	-2.24723	1.76	1.02071	-0.886368	0.501259	0.0921887	S	2	___1	0.955189	0.010759	66.215	24.511	55.176	-0.22995	10214000	933	14.2958	Cre01.g018750.t1.2|pacid=30788809|transcript=Cre01.g018750.t1.2	933	Cre01.g018750.t1.2|pacid=30788809|transcript=Cre01.g018750.t1.2	Cre01.g018750.t1.2|pacid=30788809|transcript=Cre01.g018750.t1.2	LANEDEDAAVARSAGSPTAAVARSAGSVTAA	>Cre01.g018750.t1.2|pacid=30788809|transcript=Cre01.g018750.t1.2 locus=Cre01.g018750 ID=Cre01.g018750.t1.2.v5.5 annot-version=v5.5	X;X;X;X;X;X;X;X;X;X;X;X;X;X;X;Phospho (STY);X;X;X;X;X;X;X;Phospho (STY);X;X;Phospho (STY);X;X;X;X	S(0.009)AGS(0.955)PT(0.036)AAVAR	S(-20.12)AGS(14.3)PT(-14.3)AAVAR	115	16529;16530;16531;16532
UID1163	Cre06.g281400.t1.1	35.2	not assigned.unknown	(chl4|523503 : 730.0) no description available & (gnl|cdd|39705 : 253.0) no description available & (gnl|cdd|30375 : 130.0) no description available & (ipr006153 : 68.60755) Cation/H+ exchanger & (reliability: 100.0) & (original description: pacid=30780069 transcript=Cre06.g281400.t1.1 locus=Cre06.g281400 ID=Cre06.g281400.t1.1.v5.5 annot-version=v5.5)	-0.246274	-1.57765	-1.62971	-1.7783	-1.99604	0.0276674	-2.5905	0.232898	-1.74129	2.75599	2.14462	-1.65682	3.06287	3.06941	4.55109	0.183189	2.85215	0.918887	S	2	___1	0.976217	0.00252748	73.918	52.031	63.894	1.0214	16274000	546	16.1615	Cre06.g281400.t1.1|pacid=30780069|transcript=Cre06.g281400.t1.1	546	Cre06.g281400.t1.1|pacid=30780069|transcript=Cre06.g281400.t1.1	Cre06.g281400.t1.1|pacid=30780069|transcript=Cre06.g281400.t1.1	THGLRAAGTAGGVGGSSRYAMYASPSLRAAG	>Cre06.g281400.t1.1|pacid=30780069|transcript=Cre06.g281400.t1.1 locus=Cre06.g281400 ID=Cre06.g281400.t1.1.v5.5 annot-version=v5.5	X;X;X;X;X;X;X;X;X;X;X;X;X;X;X;Phospho (STY);X;X;X;X;Oxidation (M);X;X;X;X;Phospho (STY);X;X;X;X;X	AAGTAGGVGGS(0.976)S(0.024)R	AAGT(-37.95)AGGVGGS(16.16)S(-16.16)R	1162	458;459;460;461
UID1164	Cre06.g281400.t1.1	35.2	not assigned.unknown	(chl4|523503 : 730.0) no description available & (gnl|cdd|39705 : 253.0) no description available & (gnl|cdd|30375 : 130.0) no description available & (ipr006153 : 68.60755) Cation/H+ exchanger & (reliability: 100.0) & (original description: pacid=30780069 transcript=Cre06.g281400.t1.1 locus=Cre06.g281400 ID=Cre06.g281400.t1.1.v5.5 annot-version=v5.5)	-1.20313	-2.22458	-1.64867	-1.31429	-2.1559	-1.29138	-1.47031	-2.09313	-1.45877	0.698613	-0.29913	1.43244	2.27491	-1.36558	2.34919	-1.9517	1.1376	0.152145	S	2	___1	0.998438	1.43933e-05	118.76	84.836	118.76	0.036187	8804700	556	28.0604	Cre06.g281400.t1.1|pacid=30780069|transcript=Cre06.g281400.t1.1	556	Cre06.g281400.t1.1|pacid=30780069|transcript=Cre06.g281400.t1.1	Cre06.g281400.t1.1|pacid=30780069|transcript=Cre06.g281400.t1.1	GGVGGSSRYAMYASPSLRAAGAAGGTARVSF	>Cre06.g281400.t1.1|pacid=30780069|transcript=Cre06.g281400.t1.1 locus=Cre06.g281400 ID=Cre06.g281400.t1.1.v5.5 annot-version=v5.5	X;X;X;X;X;Phospho (STY);X;X;X;X;Oxidation (M);X;X;X;X;Phospho (STY);X;X;X;X;X;X;X;X;X;X;X;X;X;X;X	YAMYAS(0.002)PS(0.998)LR	Y(-101.28)AMY(-59.6)AS(-28.06)PS(28.06)LR	1163	22741;22742
UID1171	Cre06.g281600.t1.2	35.2	not assigned.unknown	(chl4|523507 : 735.0) no description available & (gnl|cdd|34624 : 66.5) no description available & (gnl|cdd|37866 : 60.0) no description available & (reliability: 100.0) & (original description: pacid=30779723 transcript=Cre06.g281600.t1.2 locus=Cre06.g281600 ID=Cre06.g281600.t1.2.v5.5 annot-version=v5.5)	-2.01494	-1.64095	-1.38857	3.95892	2.83417	-0.819375	4.20479	5.41778	-1.89526	2.83916	3.93354	-0.814499	-2.16322	2.09115	0.961924	0.0137392	-1.06614	-2.03698	S	2	___1	0.955416	1.27618e-21	139.76	24.528	103.46	-0.89647	37294000	629	14.2731	Cre06.g281600.t1.2|pacid=30779723|transcript=Cre06.g281600.t1.2;Cre06.g281600.t2.1|pacid=30779724|transcript=Cre06.g281600.t2.1	629;628	Cre06.g281600.t1.2|pacid=30779723|transcript=Cre06.g281600.t1.2;Cre06.g281600.t2.1|pacid=30779724|transcript=Cre06.g281600.t2.1	Cre06.g281600.t1.2|pacid=30779723|transcript=Cre06.g281600.t1.2	SDGEHGSAGVLPRGASTTALGARFGTLAEDG	>Cre06.g281600.t1.2|pacid=30779723|transcript=Cre06.g281600.t1.2 locus=Cre06.g281600 ID=Cre06.g281600.t1.2.v5.5 annot-version=v5.5;>Cre06.g281600.t2.1|pacid=30779724|transcript=Cre06.g281600.t2.1 locus=Cre06.g281600 ID=Cre06.g281600.t2.1.v5.5 annot-version	X;X;X;X;X;X;X;X;X;X;X;X;X;X;X;Phospho (STY);X;X;X;X;X;X;X;X;X;X;X;X;X;X;X	GAS(0.955)T(0.036)T(0.009)ALGAR	GAS(14.27)T(-14.27)T(-20.32)ALGAR	1170	7255;7256;7258;7259;7260;7261;7262
UID118	Cre01.g018750.t1.2	35.2	not assigned.unknown	(chl4|510989 : 1879.0) no description available & (gnl|cdd|35528 : 50.0) no description available & (reliability: 100.0) & (original description: pacid=30788809 transcript=Cre01.g018750.t1.2 locus=Cre01.g018750 ID=Cre01.g018750.t1.2.v5.5 annot-version=v5.5)	1.10519	1.17517	0.877392	1.24958	2.35306	-1.79292	1.89528	0.318632	1.9865	-1.2793	1.0237	-2.48613	-2.09992	-1.83309	-1.89889	-0.0613585	1.96998	1.58022	S	2	___1	0.761109	0.000829135	77.53	46.936	77.53	0.17362	20960000	944	5.4713	Cre01.g018750.t1.2|pacid=30788809|transcript=Cre01.g018750.t1.2	944	Cre01.g018750.t1.2|pacid=30788809|transcript=Cre01.g018750.t1.2	Cre01.g018750.t1.2|pacid=30788809|transcript=Cre01.g018750.t1.2	RSAGSPTAAVARSAGSVTAAVAPGDLADAAR	>Cre01.g018750.t1.2|pacid=30788809|transcript=Cre01.g018750.t1.2 locus=Cre01.g018750 ID=Cre01.g018750.t1.2.v5.5 annot-version=v5.5	X;X;X;X;Phospho (STY);X;X;X;X;X;X;X;X;X;X;Phospho (STY);X;X;X;X;X;X;X;X;X;X;X;X;X;X;X	S(0.216)AGS(0.761)VT(0.023)AAVAPGDLADAAR	S(-5.47)AGS(5.47)VT(-15.2)AAVAPGDLADAAR	117	16533
UID1187	Cre06.g281700.t1.1	35.2	not assigned.unknown	(chl4|523509 : 922.0) no description available & (reliability: 100.0) & (original description: pacid=30779373 transcript=Cre06.g281700.t1.1 locus=Cre06.g281700 ID=Cre06.g281700.t1.1.v5.5 annot-version=v5.5)	0.730023	0.262412	-0.166703	-0.143705	0.385718	0.294762	-1.0882	-1.16893	-0.90345	-1.57277	-2.07838	-1.35061	-1.86352	-1.70481	-0.228044	-0.927763	-1.21855	-0.150091	S	2	___1	0.999409	0.0072085	81.676	44.612	81.565	-0.11025	8032500	512	32.2852	Cre06.g281700.t1.1|pacid=30779373|transcript=Cre06.g281700.t1.1	512	Cre06.g281700.t1.1|pacid=30779373|transcript=Cre06.g281700.t1.1	Cre06.g281700.t1.1|pacid=30779373|transcript=Cre06.g281700.t1.1	SATAARAMARAAVTASPHRHRLQTSHSIGHS	>Cre06.g281700.t1.1|pacid=30779373|transcript=Cre06.g281700.t1.1 locus=Cre06.g281700 ID=Cre06.g281700.t1.1.v5.5 annot-version=v5.5	X;X;X;X;X;X;X;X;X;X;X;X;X;X;X;Phospho (STY);X;X;X;X;X;X;X;X;X;X;X;X;X;X;X	AAVT(0.001)AS(0.999)PHR	AAVT(-32.29)AS(32.29)PHR	1186	1013;1014;1015;1016;1017
UID1190	Cre06.g282900.t1.2	35.2	not assigned.unknown	(chl4|523533 : 381.0) no description available & (gnl|cdd|37340 : 101.0) no description available & (ipr019152 : 64.8879) Protein of unknown function DUF2046 & (reliability: 100.0) & (original description: pacid=30778389 transcript=Cre06.g282900.t1.2 locus=Cre06.g282900 ID=Cre06.g282900.t1.2.v5.5 annot-version=v5.5)	1.26032	0.901406	1.18467	0.313212	1.40051	0.963704	0.0244857	0.552577	-0.0177372	-0.145963	-0.843929	-1.41219	-0.818454	-1.71683	-2.60474	-0.151646	-1.17082	0.746862	S	2	___1	0.976066	0.00481792	77.894	59.317	56.527	-0.028113	15570000	262	17.1008	Cre06.g282900.t1.2|pacid=30778389|transcript=Cre06.g282900.t1.2	262	Cre06.g282900.t1.2|pacid=30778389|transcript=Cre06.g282900.t1.2	Cre06.g282900.t1.2|pacid=30778389|transcript=Cre06.g282900.t1.2	ELQHGDGMRIYSRSPSSTNNSFDRVLSGGLS	>Cre06.g282900.t1.2|pacid=30778389|transcript=Cre06.g282900.t1.2 locus=Cre06.g282900 ID=Cre06.g282900.t1.2.v5.5 annot-version=v5.5	X;X;X;X;X;X;X;X;X;X;X;X;X;X;X;Phospho (STY);X;X;X;X;X;X;X;X;X;X;X;X;X;X;X	S(0.001)PS(0.976)S(0.019)T(0.003)NNS(0.001)FDR	S(-29.98)PS(17.1)S(-17.1)T(-25.79)NNS(-28.59)FDR	1189	18607;18608;18609;18610
UID1191	Cre06.g283500.t1.1	35.2	not assigned.unknown	(chl4|523545 : 1488.0) no description available & (gnl|cdd|35383 : 136.0) no description available & (gnl|cdd|31389 : 120.0) no description available & (reliability: 100.0) & (original description: pacid=30779347 transcript=Cre06.g283500.t1.1 locus=Cre06.g283500 ID=Cre06.g283500.t1.1.v5.5 annot-version=v5.5)	1.59164	-2.79205	0.271167	-0.826722	1.53659	1.36226	0.92997	0.613659	0.753611	0.516112	0.0786098	1.74346	-1.3074	-1.08731	-1.27511	-2.19272	1.58467	1.19433	S	3	___1	0.984204	2.85801e-07	94.325	67.777	94.325	-0.53314	18273000	3035	18.2568	Cre06.g283500.t1.1|pacid=30779347|transcript=Cre06.g283500.t1.1	3035	Cre06.g283500.t1.1|pacid=30779347|transcript=Cre06.g283500.t1.1	Cre06.g283500.t1.1|pacid=30779347|transcript=Cre06.g283500.t1.1	YGASGSQVSPTGAHLSPRGGTAQSPGLDLGG	>Cre06.g283500.t1.1|pacid=30779347|transcript=Cre06.g283500.t1.1 locus=Cre06.g283500 ID=Cre06.g283500.t1.1.v5.5 annot-version=v5.5	X;X;X;X;X;X;X;X;X;X;X;X;X;X;X;Phospho (STY);X;X;X;X;X;X;X;X;X;X;X;X;X;X;X	AGGYGASGS(0.001)QVSPT(0.015)GAHLS(0.984)PR	AGGY(-62.69)GAS(-45.95)GS(-29.98)QVS(-41)PT(-18.26)GAHLS(18.26)PR	1190	1702;1704;1705
UID1192	Cre06.g283500.t1.1	35.2	not assigned.unknown	(chl4|523545 : 1488.0) no description available & (gnl|cdd|35383 : 136.0) no description available & (gnl|cdd|31389 : 120.0) no description available & (reliability: 100.0) & (original description: pacid=30779347 transcript=Cre06.g283500.t1.1 locus=Cre06.g283500 ID=Cre06.g283500.t1.1.v5.5 annot-version=v5.5)	-0.365215	-1.73184	-0.899122	-0.644599	-0.429133	-0.186898	-1.08581	-0.864497	-1.17553	0.251996	-1.03045	0.788638	-1.98731	-1.58347	-1.83472	-1.09382	-1.10974	-1.55087	S	2	___1	0.81099	0.00404108	73.632	46.66	73.632	0.31517	5843200	1005	6.5522	Cre06.g283500.t1.1|pacid=30779347|transcript=Cre06.g283500.t1.1	1005	Cre06.g283500.t1.1|pacid=30779347|transcript=Cre06.g283500.t1.1	Cre06.g283500.t1.1|pacid=30779347|transcript=Cre06.g283500.t1.1	SLLAMRKSDEGRLLSSPTSTTSPRIGGGPHD	>Cre06.g283500.t1.1|pacid=30779347|transcript=Cre06.g283500.t1.1 locus=Cre06.g283500 ID=Cre06.g283500.t1.1.v5.5 annot-version=v5.5	X;X;X;X;X;X;X;X;X;X;X;X;X;X;X;Phospho (STY);X;X;X;X;X;X;X;X;X;X;X;X;X;X;X	LLS(0.179)S(0.811)PT(0.005)S(0.005)TTSPR	LLS(-6.55)S(6.55)PT(-22.35)S(-22.35)T(-37.31)T(-48.94)S(-49.56)PR	1191	12459
UID1202	Cre06.g284550.t1.2	35.2	not assigned.unknown	(chl4|523566 : 709.0) no description available & (gnl|cdd|36139 : 86.5) no description available & (gnl|cdd|82074 : 53.3) no description available & (reliability: 100.0) & (original description: pacid=30779278 transcript=Cre06.g284550.t1.2 locus=Cre06.g284550 ID=Cre06.g284550.t1.2.v5.5 annot-version=v5.5)	1.7194	1.20037	1.60485	0.00175333	1.02399	1.16076	-1.00215	0.0293149	-0.316877	-0.933858	-1.50201	-2.55271	-2.88035	-1.68112	-2.16963	-1.54017	-1.34365	1.0609	S	2	___1	1	0.000235447	105.5	81.512	105.5	0.18498	17728000	884	70.0088	Cre06.g284550.t1.2|pacid=30779278|transcript=Cre06.g284550.t1.2	884	Cre06.g284550.t1.2|pacid=30779278|transcript=Cre06.g284550.t1.2	Cre06.g284550.t1.2|pacid=30779278|transcript=Cre06.g284550.t1.2	KRQQQQRGGRGGAAGSFGGAAGSRLGGGAAA	>Cre06.g284550.t1.2|pacid=30779278|transcript=Cre06.g284550.t1.2 locus=Cre06.g284550 ID=Cre06.g284550.t1.2.v5.5 annot-version=v5.5	X;X;X;X;X;X;X;X;X;X;X;X;X;X;X;Phospho (STY);X;X;X;X;X;X;X;X;X;X;X;X;X;X;X	GGAAGS(1)FGGAAGSR	GGAAGS(70.01)FGGAAGS(-70.01)R	1201	7487;7488;7489;7490
UID121	Cre01.g019900.t1.2	35.2	not assigned.unknown	(chl4|511015 : 726.0) no description available & (gnl|cdd|83058 : 60.9) no description available & (gnl|cdd|35385 : 53.9) no description available & (reliability: 100.0) & (original description: pacid=30789234 transcript=Cre01.g019900.t1.2 locus=Cre01.g019900 ID=Cre01.g019900.t1.2.v5.5 annot-version=v5.5)	-1.37882	1.23009	-0.251006	-0.395682	0.450423	-0.169486	0.120885	-0.0475493	0.80899	-0.428279	-2.06553	-2.08682	-1.83715	-1.86474	-1.34721	0.0255978	-2.13829	-1.28844	S	2	___1	0.960988	0.00113421	83.891	43.649	83.891	0.14892	5981900	274	13.9152	Cre01.g019900.t1.2|pacid=30789234|transcript=Cre01.g019900.t1.2	274	Cre01.g019900.t1.2|pacid=30789234|transcript=Cre01.g019900.t1.2	Cre01.g019900.t1.2|pacid=30789234|transcript=Cre01.g019900.t1.2	ASAGPASRSVSQRSGSGLAPGDEPSGEVRVA	>Cre01.g019900.t1.2|pacid=30789234|transcript=Cre01.g019900.t1.2 locus=Cre01.g019900 ID=Cre01.g019900.t1.2.v5.5 annot-version=v5.5	X;X;X;X;X;X;X;X;X;X;X;X;X;X;X;Phospho (STY);X;X;X;X;X;X;X;X;X;X;X;X;X;X;X	S(0.039)GS(0.961)GLAPGDEPSGEVR	S(-13.92)GS(13.92)GLAPGDEPS(-65.88)GEVR	120	17628;17629
UID1217	Cre06.g291050.t2.1	35.2	not assigned.unknown	(chl4|523703 : 235.0) no description available & (gnl|cdd|82344 : 65.7) no description available & (gnl|cdd|37135 : 58.5) no description available & (reliability: 100.0) & (original description: pacid=30779409 transcript=Cre06.g291050.t2.1 locus=Cre06.g291050 ID=Cre06.g291050.t2.1.v5.5 annot-version=v5.5)	1.11427	-0.549335	-2.05038	0.277773	2.36135	-2.581	0.00916963	0.0652812	1.89553	1.95469	1.13623	-1.40025	-1.66633	-1.86234	-2.01848	-2.04065	-2.05631	-0.345085	S	3	___1	1	8.19061e-62	141.79	83.039	103.53	0.91404	14971000	763	85.3886	Cre06.g291050.t2.1|pacid=30779409|transcript=Cre06.g291050.t2.1;Cre06.g291050.t1.1|pacid=30779408|transcript=Cre06.g291050.t1.1	763;767	Cre06.g291050.t2.1|pacid=30779409|transcript=Cre06.g291050.t2.1	Cre06.g291050.t2.1|pacid=30779409|transcript=Cre06.g291050.t2.1	ESGGSAAPLLLASAKSGDDAIAAALSAITGE	>Cre06.g291050.t2.1|pacid=30779409|transcript=Cre06.g291050.t2.1 locus=Cre06.g291050 ID=Cre06.g291050.t2.1.v5.5 annot-version=v5.5;>Cre06.g291050.t1.1|pacid=30779408|transcript=Cre06.g291050.t1.1 locus=Cre06.g291050 ID=Cre06.g291050.t1.1.v5.5 annot-version	X;X;X;X;X;X;X;X;X;X;X;X;X;X;X;Phospho (STY);X;X;X;X;X;X;X;X;X;X;X;X;X;X;X	S(1)GDDAIAAALSAITGEERGEHTTGR	S(85.39)GDDAIAAALS(-85.39)AIT(-95.06)GEERGEHT(-95.33)T(-95.33)GR	1216	17408;17409;17410;17411;17412;17413;17414;22758
UID1218	Cre06.g291050.t2.1	35.2	not assigned.unknown	(chl4|523703 : 235.0) no description available & (gnl|cdd|82344 : 65.7) no description available & (gnl|cdd|37135 : 58.5) no description available & (reliability: 100.0) & (original description: pacid=30779409 transcript=Cre06.g291050.t2.1 locus=Cre06.g291050 ID=Cre06.g291050.t2.1.v5.5 annot-version=v5.5)	-0.236926	-1.60385	0.133602	-0.0585758	0.956562	1.21654	-0.915935	-0.378571	-0.0949919	-0.844793	-1.01476	-2.3029	-1.88029	-1.4691	-2.10062	-0.779424	-2.64947	-2.40636	S	2	___1	0.765854	0.000121223	92.39	60.64	66.017	-0.060536	8052300	632	5.54516	Cre06.g291050.t2.1|pacid=30779409|transcript=Cre06.g291050.t2.1;Cre06.g291050.t1.1|pacid=30779408|transcript=Cre06.g291050.t1.1	632;636	Cre06.g291050.t2.1|pacid=30779409|transcript=Cre06.g291050.t2.1	Cre06.g291050.t2.1|pacid=30779409|transcript=Cre06.g291050.t2.1	PRTGGGGGISTGGGDSNTPSRSNSFVAPSGS	>Cre06.g291050.t2.1|pacid=30779409|transcript=Cre06.g291050.t2.1 locus=Cre06.g291050 ID=Cre06.g291050.t2.1.v5.5 annot-version=v5.5;>Cre06.g291050.t1.1|pacid=30779408|transcript=Cre06.g291050.t1.1 locus=Cre06.g291050 ID=Cre06.g291050.t1.1.v5.5 annot-version	X;X;X;X;X;X;X;X;X;X;X;X;X;X;X;Phospho (STY);X;X;X;X;X;X;X;X;X;X;X;X;X;X;X	TGGGGGIST(0.002)GGGDS(0.766)NT(0.214)PS(0.018)R	T(-45.23)GGGGGIS(-35.04)T(-25.59)GGGDS(5.55)NT(-5.55)PS(-16.25)R	1217	19779;19780;19781
UID1220	Cre06.g291850.t3.1	35.2	not assigned.unknown	(chl4|523720 : 1481.0) no description available & (gnl|cdd|29015 : 66.1) no description available & (reliability: 100.0) & (original description: pacid=30779808 transcript=Cre06.g291850.t3.1 locus=Cre06.g291850 ID=Cre06.g291850.t3.1.v5.5 annot-version=v5.5)	0.66502	-2.13968	-1.21143	-1.12088	-1.88612	-1.5723	-0.656636	-0.86522	0.623816	-1.23768	-1.92389	-1.72483	-2.31775	-1.77216	-1.87703	0.417529	-1.13588	0.693952	S	2	___1	0.792045	0.00133682	92.563	47.343	92.563	0.7265	5889600	164	5.81484	Cre06.g291850.t3.1|pacid=30779808|transcript=Cre06.g291850.t3.1;Cre06.g291850.t2.1|pacid=30779807|transcript=Cre06.g291850.t2.1;Cre06.g291850.t1.2|pacid=30779806|transcript=Cre06.g291850.t1.2	164;167;164	Cre06.g291850.t3.1|pacid=30779808|transcript=Cre06.g291850.t3.1	Cre06.g291850.t3.1|pacid=30779808|transcript=Cre06.g291850.t3.1	RKAAELASKDANSGPSSPGGSAVERSGGSMT	>Cre06.g291850.t3.1|pacid=30779808|transcript=Cre06.g291850.t3.1 locus=Cre06.g291850 ID=Cre06.g291850.t3.1.v5.5 annot-version=v5.5;>Cre06.g291850.t2.1|pacid=30779807|transcript=Cre06.g291850.t2.1 locus=Cre06.g291850 ID=Cre06.g291850.t2.1.v5.5 annot-version	X;X;X;X;X;X;X;X;X;X;X;X;X;X;X;Phospho (STY);X;X;X;X;X;X;X;X;X;X;X;X;X;X;X	DANSGPS(0.792)S(0.208)PGGSAVER	DANS(-34.76)GPS(5.81)S(-5.81)PGGS(-40.37)AVER	1219	4577;4579
UID1222	Cre06.g291850.t3.1	35.2	not assigned.unknown	(chl4|523720 : 1481.0) no description available & (gnl|cdd|29015 : 66.1) no description available & (reliability: 100.0) & (original description: pacid=30779808 transcript=Cre06.g291850.t3.1 locus=Cre06.g291850 ID=Cre06.g291850.t3.1.v5.5 annot-version=v5.5)	3.00833	2.51017	2.93174	0.260511	1.49408	1.63191	-0.990293	-0.393908	-0.363355	-0.0367174	-0.523103	-2.05335	-1.79405	-2.11696	-1.9602	1.13829	0.442309	3.16244	S	2	___1	0.759912	0.000673535	93.228	32.587	93.228	-0.091794	42034000	71	5.00395	Cre06.g291850.t3.1|pacid=30779808|transcript=Cre06.g291850.t3.1;Cre06.g291850.t2.1|pacid=30779807|transcript=Cre06.g291850.t2.1;Cre06.g291850.t1.2|pacid=30779806|transcript=Cre06.g291850.t1.2	71;74;71	Cre06.g291850.t3.1|pacid=30779808|transcript=Cre06.g291850.t3.1	Cre06.g291850.t3.1|pacid=30779808|transcript=Cre06.g291850.t3.1	AASPARQRPGPGRSESPARPSALRSTVVAGM	>Cre06.g291850.t3.1|pacid=30779808|transcript=Cre06.g291850.t3.1 locus=Cre06.g291850 ID=Cre06.g291850.t3.1.v5.5 annot-version=v5.5;>Cre06.g291850.t2.1|pacid=30779807|transcript=Cre06.g291850.t2.1 locus=Cre06.g291850 ID=Cre06.g291850.t2.1.v5.5 annot-version	X;X;X;X;X;X;X;X;X;X;X;X;X;X;X;Phospho (STY);X;X;X;X;X;X;X;X;X;X;X;X;X;X;X	S(0.24)ES(0.76)PARPSALR	S(-5)ES(5)PARPS(-64.42)ALR	1221	17253
UID1223	Cre06.g291850.t3.1	35.2	not assigned.unknown	(chl4|523720 : 1481.0) no description available & (gnl|cdd|29015 : 66.1) no description available & (reliability: 100.0) & (original description: pacid=30779808 transcript=Cre06.g291850.t3.1 locus=Cre06.g291850 ID=Cre06.g291850.t3.1.v5.5 annot-version=v5.5)	0.108857	0.165855	-0.14083	-0.323824	0.0882548	0.374279	-1.36293	-1.27728	-0.406025	-0.871138	-1.66231	-2.28206	-1.98726	-2.11282	-1.3552	-1.61932	-1.71778	-0.481771	S	2	___1	1	0.000595831	111.79	75.236	111.79	-0.035672	7303700	128	64.0809	Cre06.g291850.t3.1|pacid=30779808|transcript=Cre06.g291850.t3.1;Cre06.g291850.t2.1|pacid=30779807|transcript=Cre06.g291850.t2.1;Cre06.g291850.t1.2|pacid=30779806|transcript=Cre06.g291850.t1.2	128;131;128	Cre06.g291850.t3.1|pacid=30779808|transcript=Cre06.g291850.t3.1	Cre06.g291850.t3.1|pacid=30779808|transcript=Cre06.g291850.t3.1	TTRTGSMTSGTSHRRSQPGTPVPARADGSTG	>Cre06.g291850.t3.1|pacid=30779808|transcript=Cre06.g291850.t3.1 locus=Cre06.g291850 ID=Cre06.g291850.t3.1.v5.5 annot-version=v5.5;>Cre06.g291850.t2.1|pacid=30779807|transcript=Cre06.g291850.t2.1 locus=Cre06.g291850 ID=Cre06.g291850.t2.1.v5.5 annot-version	X;X;X;X;X;X;X;X;X;X;X;X;X;X;X;Phospho (STY);X;X;X;X;X;X;X;X;X;X;X;X;X;X;X	S(1)QPGTPVPAR	S(64.08)QPGT(-64.08)PVPAR	1222	18703;18704;18705;18706;18707;18708
UID1225	Cre06.g292650.t1.1	35.2	not assigned.unknown	(chl4|523740 : 333.0) no description available & (gnl|cdd|37195 : 79.3) no description available & (gnl|cdd|72135 : 71.0) no description available & (reliability: 100.0) & (original description: pacid=30780127 transcript=Cre06.g292650.t1.1 locus=Cre06.g292650 ID=Cre06.g292650.t1.1.v5.5 annot-version=v5.5)	2.42283	1.88512	1.36935	1.28925	2.16297	2.35877	0.892201	0.503197	1.01984	0.000511042	-1.76632	1.1663	3.75276	4.16257	3.2642	1.08774	3.19578	-3.06867	S	2	___1	0.999361	5.94225e-24	133.78	73.239	93.768	0.19157	28455000	668	31.9469	Cre06.g292650.t1.1|pacid=30780127|transcript=Cre06.g292650.t1.1	668	Cre06.g292650.t1.1|pacid=30780127|transcript=Cre06.g292650.t1.1	Cre06.g292650.t1.1|pacid=30780127|transcript=Cre06.g292650.t1.1	ASTPIPKPVTLPRLGSLSGGPGAPSVRLGSL	>Cre06.g292650.t1.1|pacid=30780127|transcript=Cre06.g292650.t1.1 locus=Cre06.g292650 ID=Cre06.g292650.t1.1.v5.5 annot-version=v5.5	X;X;X;X;X;X;X;X;X;X;X;X;X;X;X;Phospho (STY);X;X;X;X;X;X;X;X;X;X;X;X;X;X;X	LGS(0.999)LS(0.001)GGPGAPSVR	LGS(31.95)LS(-31.95)GGPGAPS(-59.51)VR	1224	11916;11917;11918;11919;11920;11921;11922;11923;11924
UID1227	Cre06.g293900.t1.1	35.2	not assigned.unknown	(chl4|523765 : 478.0) no description available & (gnl|cdd|79703 : 51.8) no description available & (reliability: 100.0) & (original description: pacid=30780056 transcript=Cre06.g293900.t1.1 locus=Cre06.g293900 ID=Cre06.g293900.t1.1.v5.5 annot-version=v5.5)	0.692548	-1.68866	-0.137628	2.14385	1.58788	1.56819	0.148655	-2.56765	0.801595	1.93881	1.4325	0.920412	2.86077	-2.21323	-3.13115	-1.17309	0.267981	-0.555125	S	3	___1	0.866738	4.34179e-18	108.99	64.2	48.706	-0.026812	17496000	225	9.33917	Cre06.g293900.t1.1|pacid=30780056|transcript=Cre06.g293900.t1.1	225	Cre06.g293900.t1.1|pacid=30780056|transcript=Cre06.g293900.t1.1	Cre06.g293900.t1.1|pacid=30780056|transcript=Cre06.g293900.t1.1	PLSAEPSDAGAPRRRSHSGASAGPLSAGAGG	>Cre06.g293900.t1.1|pacid=30780056|transcript=Cre06.g293900.t1.1 locus=Cre06.g293900 ID=Cre06.g293900.t1.1.v5.5 annot-version=v5.5	X;X;X;X;X;X;X;X;X;X;X;X;X;X;X;Phospho (STY);X;X;X;X;X;X;X;X;X;X;X;X;X;X;X	S(0.867)HS(0.101)GAS(0.03)AGPLS(0.002)AGAGGPTPVGPGVGR	S(9.34)HS(-9.34)GAS(-14.57)AGPLS(-26.38)AGAGGPT(-41.13)PVGPGVGR	1226	17809;17811
UID123	Cre01.g019900.t1.2	35.2	not assigned.unknown	(chl4|511015 : 726.0) no description available & (gnl|cdd|83058 : 60.9) no description available & (gnl|cdd|35385 : 53.9) no description available & (reliability: 100.0) & (original description: pacid=30789234 transcript=Cre01.g019900.t1.2 locus=Cre01.g019900 ID=Cre01.g019900.t1.2.v5.5 annot-version=v5.5)	-0.429784	0.0937024	-0.632562	-0.284904	0.63764	0.0789492	-0.867682	-0.284864	-0.639737	-0.614351	-0.77593	-0.94315	-1.30492	-1.66605	-1.86794	-1.61253	-1.4205	-0.670307	S	2	___1	1	6.39356e-07	114.58	65.13	96.561	-0.51181	7302700	299	80.959	Cre01.g019900.t1.2|pacid=30789234|transcript=Cre01.g019900.t1.2	299	Cre01.g019900.t1.2|pacid=30789234|transcript=Cre01.g019900.t1.2	Cre01.g019900.t1.2|pacid=30789234|transcript=Cre01.g019900.t1.2	GEVRVAASAAGSQAASRSASARAPSEVAPAS	>Cre01.g019900.t1.2|pacid=30789234|transcript=Cre01.g019900.t1.2 locus=Cre01.g019900 ID=Cre01.g019900.t1.2.v5.5 annot-version=v5.5	X;X;X;X;X;X;X;X;X;X;X;Phospho (STY);X;X;X;Phospho (STY);X;X;X;X;X;X;X;X;Phospho (STY);X;X;X;X;X;X	VAASAAGS(1)QAAS(1)R	VAAS(-51.2)AAGS(51.2)QAAS(80.96)R	122	20703;20704;20705;20706;20707;20708;20709;20710;20711
UID1234	Cre06.g295150.t1.1	35.2	not assigned.unknown	(chl4|523791 : 1792.0) no description available & (reliability: 100.0) & (original description: pacid=30779028 transcript=Cre06.g295150.t1.1 locus=Cre06.g295150 ID=Cre06.g295150.t1.1.v5.5 annot-version=v5.5)	-3.04781	-2.1627	-2.42547	-1.93166	-1.26967	-1.35162	-0.499623	-1.01532	-0.962138	-0.677169	-1.82321	-2.3007	-1.90828	-1.75227	-2.9772	-2.48212	-0.133562	-1.28998	S	2	___1	0.804918	0.0134849	60.968	43.801	60.968	-0.083856	2155900	472	6.15607	Cre06.g295150.t1.1|pacid=30779028|transcript=Cre06.g295150.t1.1	472	Cre06.g295150.t1.1|pacid=30779028|transcript=Cre06.g295150.t1.1	Cre06.g295150.t1.1|pacid=30779028|transcript=Cre06.g295150.t1.1	AARVGPKWAVWRRSASAGATADTARRQQEQG	>Cre06.g295150.t1.1|pacid=30779028|transcript=Cre06.g295150.t1.1 locus=Cre06.g295150 ID=Cre06.g295150.t1.1.v5.5 annot-version=v5.5	X;X;X;X;X;X;X;X;X;X;X;X;X;X;X;Phospho (STY);X;X;X;X;X;X;X;X;X;X;X;X;X;X;X	S(0.195)AS(0.805)AGATADTAR	S(-6.16)AS(6.16)AGAT(-44.19)ADT(-57.25)AR	1233	16702
UID1242	Cre06.g297200.t1.2	35.2	not assigned.unknown	(chl4|523832 : 634.0) no description available & (reliability: 100.0) & (original description: pacid=30779886 transcript=Cre06.g297200.t1.2 locus=Cre06.g297200 ID=Cre06.g297200.t1.2.v5.5 annot-version=v5.5)	2.05561	-1.98237	1.71193	1.7038	1.94342	2.6208	1.81946	0.874298	1.85236	-0.644989	2.3221	-1.52901	-1.87959	-1.11872	1.66647	0.963681	2.01467	2.17749	S	2	___1	0.813284	5.09443e-09	97.999	46.504	85.798	0.33033	37910000	237	6.39068	Cre06.g297200.t1.2|pacid=30779886|transcript=Cre06.g297200.t1.2	237	Cre06.g297200.t1.2|pacid=30779886|transcript=Cre06.g297200.t1.2	Cre06.g297200.t1.2|pacid=30779886|transcript=Cre06.g297200.t1.2	FAGAASLNASMLRTGSVGAMDPGGAGVVGTT	>Cre06.g297200.t1.2|pacid=30779886|transcript=Cre06.g297200.t1.2 locus=Cre06.g297200 ID=Cre06.g297200.t1.2.v5.5 annot-version=v5.5	X;X;X;X;X;X;X;X;X;X;X;X;X;X;X;Phospho (STY);X;X;X;Oxidation (M);X;X;X;X;X;X;X;X;X;X;X	T(0.187)GS(0.813)VGAMDPGGAGVVGTTGGLK	T(-6.39)GS(6.39)VGAMDPGGAGVVGT(-54.67)T(-62.61)GGLK	1241	19884;19885;19886;19887;19889;19890;19891
UID1244	Cre06.g297800.t1.2	35.2	not assigned.unknown	(chl4|523843 : 2492.0) no description available & (reliability: 100.0) & (original description: pacid=30778436 transcript=Cre06.g297800.t1.2 locus=Cre06.g297800 ID=Cre06.g297800.t1.2.v5.5 annot-version=v5.5)	-0.837164	-1.41381	-0.877348	-1.50718	-0.743427	-1.30143	-2.48763	-2.69941	-1.41283	-1.45276	-1.77289	-2.08556	-1.47706	-2.94813	-1.07576	-2.09284	-0.8363	-1.01344	S	2	___1	0.751846	0.0131212	61.344	21.277	61.344	-0.11498	4181400	38	6.55992	Cre06.g297800.t1.2|pacid=30778436|transcript=Cre06.g297800.t1.2	38	Cre06.g297800.t1.2|pacid=30778436|transcript=Cre06.g297800.t1.2	Cre06.g297800.t1.2|pacid=30778436|transcript=Cre06.g297800.t1.2	PGSPVLPRTDAPPSPSSAARNGGAGGGGGGG	>Cre06.g297800.t1.2|pacid=30778436|transcript=Cre06.g297800.t1.2 locus=Cre06.g297800 ID=Cre06.g297800.t1.2.v5.5 annot-version=v5.5	X;X;X;X;X;X;X;X;X;X;X;X;X;X;X;Phospho (STY);X;X;X;X;X;X;X;X;X;X;X;X;X;X;X	TDAPPS(0.082)PS(0.752)S(0.166)AAR	T(-45.7)DAPPS(-9.62)PS(6.56)S(-6.56)AAR	1243	19677
UID1248	Cre06.g298850.t1.2	35.2	not assigned.unknown	(chl4|523865 : 1330.0) no description available & (gnl|cdd|37094 : 63.9) no description available & (gnl|cdd|82344 : 58.8) no description available & (reliability: 100.0) & (original description: pacid=30778908 transcript=Cre06.g298850.t1.2 locus=Cre06.g298850 ID=Cre06.g298850.t1.2.v5.5 annot-version=v5.5)	-2.06984	1.93382	2.1111	3.03306	-1.79756	3.17284	-1.30186	1.94065	2.05697	-2.22222	-1.59064	1.02158	-1.2853	-1.11945	2.33404	0.583047	-1.79424	-1.22118	S	3	___1	0.983421	6.36282e-14	98.543	53.965	92.924	0.31678	23384000	1009	17.8213	Cre06.g298850.t1.2|pacid=30778908|transcript=Cre06.g298850.t1.2	1009	Cre06.g298850.t1.2|pacid=30778908|transcript=Cre06.g298850.t1.2	Cre06.g298850.t1.2|pacid=30778908|transcript=Cre06.g298850.t1.2	ARLSHGEVFTSIGPPSPSGAGSGGGGRCPTS	>Cre06.g298850.t1.2|pacid=30778908|transcript=Cre06.g298850.t1.2 locus=Cre06.g298850 ID=Cre06.g298850.t1.2.v5.5 annot-version=v5.5	X;X;X;X;X;X;X;X;X;X;X;X;X;X;X;Phospho (STY);X;X;X;X;X;X;X;X;X;X;X;X;X;X;Phospho (STY)	LSHGEVFTSIGPPS(0.983)PS(0.016)GAGSGGGGR	LS(-65.19)HGEVFT(-55.88)S(-45.19)IGPPS(17.82)PS(-17.82)GAGS(-35.08)GGGGR	1247	12818;12819;12820;12821;12822;12823
UID1256	Cre06.g300550.t1.2	35.2	not assigned.unknown	(chl4|523899 : 1615.0) no description available & (reliability: 100.0) & (original description: pacid=30778929 transcript=Cre06.g300550.t1.2 locus=Cre06.g300550 ID=Cre06.g300550.t1.2.v5.5 annot-version=v5.5)	-1.39177	-2.35002	-0.0041667	-2.06062	-1.73661	-1.70807	-0.170435	-2.89029	-0.0124344	-0.315058	-1.55235	-1.65139	-1.74017	-0.879645	-1.17166	-1.97749	-2.20169	-1.46484	S	2	___1	1	0.0143884	82.279	50.518	82.279	0.80358	5071600	229	82.2787	Cre06.g300550.t1.2|pacid=30778929|transcript=Cre06.g300550.t1.2	229	Cre06.g300550.t1.2|pacid=30778929|transcript=Cre06.g300550.t1.2	Cre06.g300550.t1.2|pacid=30778929|transcript=Cre06.g300550.t1.2	DFDDFYTAYRPRDVDSEEAREAVWATDEFES	>Cre06.g300550.t1.2|pacid=30778929|transcript=Cre06.g300550.t1.2 locus=Cre06.g300550 ID=Cre06.g300550.t1.2.v5.5 annot-version=v5.5	X;X;X;X;X;X;X;X;X;X;X;X;X;X;X;Phospho (STY);X;X;X;X;X;X;X;X;X;X;X;X;X;X;X	DVDS(1)EEAR	DVDS(82.28)EEAR	1255	5276
UID1258	Cre06.g300550.t1.2	35.2	not assigned.unknown	(chl4|523899 : 1615.0) no description available & (reliability: 100.0) & (original description: pacid=30778929 transcript=Cre06.g300550.t1.2 locus=Cre06.g300550 ID=Cre06.g300550.t1.2.v5.5 annot-version=v5.5)	3.98269	5.91168	6.35824	3.25718	3.91328	4.33735	3.87129	4.43442	6.5443	5.24961	4.29431	3.59402	4.1341	3.78558	3.02592	4.54571	4.1657	4.09944	S	2	___1	1	0	272.09	250.19	70.26	-0.2467	385060000	42	70.2596	Cre06.g300550.t1.2|pacid=30778929|transcript=Cre06.g300550.t1.2	42	Cre06.g300550.t1.2|pacid=30778929|transcript=Cre06.g300550.t1.2	Cre06.g300550.t1.2|pacid=30778929|transcript=Cre06.g300550.t1.2	EAQFPEPSLYFKVFESEAGEPEAKIRADVNK	>Cre06.g300550.t1.2|pacid=30778929|transcript=Cre06.g300550.t1.2 locus=Cre06.g300550 ID=Cre06.g300550.t1.2.v5.5 annot-version=v5.5	X;X;X;X;X;X;X;X;X;X;X;X;X;X;X;Phospho (STY);X;X;X;X;X;X;X;X;X;X;X;X;X;X;X	VFES(1)EAGEPEAK	VFES(70.26)EAGEPEAK	1257	21017;21018;21019;21020;21021;21022;21023;21024;21025;21026;21027;21028;21029;21030
UID1261	Cre06.g301951.t1.1	35.2	not assigned.unknown	(chl4|523928 : 446.0) no description available & (gnl|cdd|37195 : 59.2) no description available & (gnl|cdd|82344 : 54.2) no description available & (reliability: 100.0) & (original description: pacid=30779377 transcript=Cre06.g301951.t1.1 locus=Cre06.g301951 ID=Cre06.g301951.t1.1.v5.5 annot-version=v5.5)	-2.06671	0.344549	0.193774	1.3293	0.391111	0.581114	-0.0849948	0.805349	-1.54825	2.88112	2.267	1.40314	-2.24192	-1.06398	2.2152	0.922645	-2.61072	-0.617249	S	2	___1	0.957199	0.000221712	100.68	63.156	78.249	0.31225	15641000	1440	16.0126	Cre06.g301951.t1.1|pacid=30779377|transcript=Cre06.g301951.t1.1	1440	Cre06.g301951.t1.1|pacid=30779377|transcript=Cre06.g301951.t1.1	Cre06.g301951.t1.1|pacid=30779377|transcript=Cre06.g301951.t1.1	AAVAGTPPRPPSRSASPSLLATAHPRLGTAA	>Cre06.g301951.t1.1|pacid=30779377|transcript=Cre06.g301951.t1.1 locus=Cre06.g301951 ID=Cre06.g301951.t1.1.v5.5 annot-version=v5.5	X;X;X;X;X;X;X;X;X;X;X;X;X;X;X;Phospho (STY);X;X;X;X;X;X;X;X;X;X;X;X;X;X;X	S(0.024)AS(0.957)PS(0.019)LLATAHPR	S(-16.01)AS(16.01)PS(-17.06)LLAT(-53.77)AHPR	1260	16796;16797;16798;16799;16800
UID1267	Cre06.g302850.t1.2	35.2	not assigned.unknown	(chl4|523946 : 708.0) no description available & (gnl|cdd|75061 : 62.4) no description available & (gnl|cdd|35786 : 56.9) no description available & (reliability: 100.0) & (original description: pacid=30779429 transcript=Cre06.g302850.t1.2 locus=Cre06.g302850 ID=Cre06.g302850.t1.2.v5.5 annot-version=v5.5)	3.186	2.94124	3.911	-1.56256	2.18148	2.62647	2.08273	2.2003	4.12813	3.39436	3.44037	1.10102	-1.90366	-1.60337	-1.38414	0.967962	-1.41906	-1.16553	S	3	___1	0.995007	3.00241e-68	131.09	96.896	131.09	0.46276	90512000	72	23.9351	Cre06.g302850.t1.2|pacid=30779429|transcript=Cre06.g302850.t1.2	72	Cre06.g302850.t1.2|pacid=30779429|transcript=Cre06.g302850.t1.2	Cre06.g302850.t1.2|pacid=30779429|transcript=Cre06.g302850.t1.2	EPAPRVPEPGASAPKSPLATPVEAPAQAASS	>Cre06.g302850.t1.2|pacid=30779429|transcript=Cre06.g302850.t1.2 locus=Cre06.g302850 ID=Cre06.g302850.t1.2.v5.5 annot-version=v5.5	X;X;X;X;X;X;X;X;X;X;X;X;X;X;X;Phospho (STY);X;X;X;X;X;X;X;X;X;X;X;X;X;X;X	VPEPGAS(0.001)APKS(0.995)PLAT(0.004)PVEAPAQAASSPEAEVK	VPEPGAS(-30.1)APKS(23.94)PLAT(-23.94)PVEAPAQAAS(-64.03)S(-64.03)PEAEVK	1266	21951;21952
UID127	Cre01.g021700.t1.1	35.2	not assigned.unknown	(chl4|511057 : 2013.0) no description available & (gnl|cdd|39373 : 245.0) no description available & (gnl|cdd|84614 : 197.0) no description available & (ipr001054 : 145.93036) Adenylyl cyclase class-3/4/guanylyl cyclase & (reliability: 100.0) & (original description: pacid=30788554 transcript=Cre01.g021700.t1.1 locus=Cre01.g021700 ID=Cre01.g021700.t1.1.v5.5 annot-version=v5.5)	0.487737	0.994345	1.16415	0.64467	0.429006	1.18749	-1.6324	-2.46516	0.565166	-0.143794	1.62075	0.183148	-1.25299	-0.854429	-1.46477	1.31173	1.67224	1.5969	S	3	___1	1	0.00607943	59.339	24.295	59.339	-0.26939	19344000	1159	59.339	Cre01.g021700.t1.1|pacid=30788554|transcript=Cre01.g021700.t1.1	1159	Cre01.g021700.t1.1|pacid=30788554|transcript=Cre01.g021700.t1.1	Cre01.g021700.t1.1|pacid=30788554|transcript=Cre01.g021700.t1.1	SCARRLPFDPNPQRRSLELQQQQQQLQQQQQ	>Cre01.g021700.t1.1|pacid=30788554|transcript=Cre01.g021700.t1.1 locus=Cre01.g021700 ID=Cre01.g021700.t1.1.v5.5 annot-version=v5.5	X;X;X;X;X;X;X;X;X;X;X;X;X;X;X;Phospho (STY);X;X;X;X;X;X;X;X;X;X;X;X;X;X;X	S(1)LELQQQQQQLQQQQQHQR	S(59.34)LELQQQQQQLQQQQQHQR	126	18096
UID1271	Cre06.g303600.t1.1	35.2	not assigned.unknown	(chl4|523965 : 87.4) no description available & (reliability: 100.0) & (original description: pacid=30779694 transcript=Cre06.g303600.t1.1 locus=Cre06.g303600 ID=Cre06.g303600.t1.1.v5.5 annot-version=v5.5)	0.63329	-1.61221	1.01777	-1.86658	-2.38499	-1.02132	-1.09626	-1.76817	-0.114121	0.692042	0.771907	-1.64692	-0.912603	-0.627625	-2.01525	0.382957	-0.0679432	-1.20904	S	2	___1	0.999121	0.002821	84.173	53.268	59.248	-0.27218	11571000	93	32.6566	Cre06.g303600.t1.1|pacid=30779694|transcript=Cre06.g303600.t1.1	93	Cre06.g303600.t1.1|pacid=30779694|transcript=Cre06.g303600.t1.1	Cre06.g303600.t1.1|pacid=30779694|transcript=Cre06.g303600.t1.1	TAARAAAAGNRASAGSPDQQTRERRQRRGGD	>Cre06.g303600.t1.1|pacid=30779694|transcript=Cre06.g303600.t1.1 locus=Cre06.g303600 ID=Cre06.g303600.t1.1.v5.5 annot-version=v5.5	X;X;X;X;X;X;X;X;X;X;X;X;X;X;X;Phospho (STY);X;X;X;X;X;X;X;X;X;X;X;X;X;X;X	ASAGS(0.999)PDQQT(0.001)R	AS(-34.72)AGS(32.66)PDQQT(-32.66)R	1270	3433;3434;3435;3436
UID1279	Cre06.g305400.t1.2	35.2	not assigned.unknown	(chl4|524004 : 520.0) no description available & (gnl|cdd|38804 : 56.3) no description available & (reliability: 100.0) & (original description: pacid=30779173 transcript=Cre06.g305400.t1.2 locus=Cre06.g305400 ID=Cre06.g305400.t1.2.v5.5 annot-version=v5.5)	0.44818	-2.11627	-0.577345	0.991401	0.969142	0.679732	-0.188333	-0.503199	0.0947216	0.996822	0.872	-1.1485	-2.00017	-2.76252	-1.11006	-0.344708	-0.499736	0.0514094	S	2	___1	0.995977	0.00453248	66.76	42.689	65.149	0.19595	11797000	133	24.4268	Cre06.g305400.t1.2|pacid=30779173|transcript=Cre06.g305400.t1.2	133	Cre06.g305400.t1.2|pacid=30779173|transcript=Cre06.g305400.t1.2	Cre06.g305400.t1.2|pacid=30779173|transcript=Cre06.g305400.t1.2	AAPPSPLRSRLAAAGSATGPSGPGPSRLGVS	>Cre06.g305400.t1.2|pacid=30779173|transcript=Cre06.g305400.t1.2 locus=Cre06.g305400 ID=Cre06.g305400.t1.2.v5.5 annot-version=v5.5	X;X;X;X;X;X;X;X;X;X;X;X;X;X;X;Phospho (STY);X;X;X;X;X;X;X;X;X;X;X;X;X;X;X	LAAAGS(0.996)AT(0.004)GPSGPGPSR	LAAAGS(24.43)AT(-24.43)GPS(-33.84)GPGPS(-47.59)R	1278	11106;11107
UID1283	Cre06.g307200.t1.2	35.2	not assigned.unknown	(chl4|524040 : 111.0) no description available & (reliability: 100.0) & (original description: pacid=30778477 transcript=Cre06.g307200.t1.2 locus=Cre06.g307200 ID=Cre06.g307200.t1.2.v5.5 annot-version=v5.5)	4.06725	4.00924	3.30181	3.31868	4.29281	3.87707	2.59929	2.49254	3.27501	2.60012	3.5013	1.62087	3.06379	-1.58239	2.78362	5.07691	5.2283	5.83335	S	2	___1	1	3.97444e-211	203.89	160.01	66.261	-0.12999	563700000	46	66.2607	Cre06.g307200.t1.2|pacid=30778477|transcript=Cre06.g307200.t1.2	46	Cre06.g307200.t1.2|pacid=30778477|transcript=Cre06.g307200.t1.2	Cre06.g307200.t1.2|pacid=30778477|transcript=Cre06.g307200.t1.2	KPKKKLLPKDHKFFDSADWAMNKEAQKKGEK	>Cre06.g307200.t1.2|pacid=30778477|transcript=Cre06.g307200.t1.2 locus=Cre06.g307200 ID=Cre06.g307200.t1.2.v5.5 annot-version=v5.5	X;X;X;X;X;X;X;X;X;X;X;X;X;X;X;Phospho (STY);X;X;X;X;Oxidation (M);X;X;X;X;X;X;X;X;X;X	FFDS(1)ADWAMNKEAQK	FFDS(66.26)ADWAMNKEAQK	1282	4846;4847;4848;4849;4850;4851;4852;4853;4854;4855;4856;4857;4858;4859;6402;6403;6404;6405;6406;6407;6408;6409;6410;6411;6412;6413;6414;6415;6416;6417;6418;6419;6420;6421;6422;6423;6424;6425;6426;6427;6428;6429;6430;6431;6432;6433;6434;6435;6436;6437;6438;6439;6440;6441;6442;6443;6444;6445;6446;6447;6448;6449;6450;6451;6452;6453;6454;6455;6456;6457
UID1285	Cre06.g307850.t1.2	35.2	not assigned.unknown	(chl4|524054 : 289.0) no description available & (gnl|cdd|37135 : 93.9) no description available & (gnl|cdd|84229 : 71.5) no description available & (reliability: 100.0) & (original description: pacid=30778972 transcript=Cre06.g307850.t1.2 locus=Cre06.g307850 ID=Cre06.g307850.t1.2.v5.5 annot-version=v5.5)	3.33364	3.47643	-1.55343	4.11923	5.15325	4.28556	5.57322	4.35223	-1.69795	-1.81728	4.84081	4.02596	-1.39082	-1.26791	2.51343	3.8173	-1.58648	-1.23836	S	3	___1	1	3.27401e-150	176	137.89	107.13	0.67722	108740000	8	93.1884	Cre06.g307850.t1.2|pacid=30778972|transcript=Cre06.g307850.t1.2	8	Cre06.g307850.t1.2|pacid=30778972|transcript=Cre06.g307850.t1.2	Cre06.g307850.t1.2|pacid=30778972|transcript=Cre06.g307850.t1.2	________MALDELGSIGKLNWADELDELDK	>Cre06.g307850.t1.2|pacid=30778972|transcript=Cre06.g307850.t1.2 locus=Cre06.g307850 ID=Cre06.g307850.t1.2.v5.5 annot-version=v5.5	X;X;X;X;X;X;X;X;X;X;X;X;X;X;X;Phospho (STY);X;X;X;X;X;X;X;X;X;X;X;X;X;X;X	ALDELGS(1)IGKLNWADELDELDKTR	ALDELGS(93.19)IGKLNWADELDELDKT(-93.19)R	1284	2511;2512;2513;2514;2515
UID1286	Cre06.g307850.t1.2	35.2	not assigned.unknown	(chl4|524054 : 289.0) no description available & (gnl|cdd|37135 : 93.9) no description available & (gnl|cdd|84229 : 71.5) no description available & (reliability: 100.0) & (original description: pacid=30778972 transcript=Cre06.g307850.t1.2 locus=Cre06.g307850 ID=Cre06.g307850.t1.2.v5.5 annot-version=v5.5)	0.411555	-0.177114	0.730573	-1.44623	-0.127459	-0.281415	-1.17802	-1.14708	-0.880696	-1.36985	-1.085	-1.9432	-2.62513	-1.00623	-2.28084	-1.04148	0.48123	0.988012	S	3	___1	0.999998	0.00136075	71.384	47.727	71.384	-0.13223	43535000	386	61.905	Cre06.g307850.t1.2|pacid=30778972|transcript=Cre06.g307850.t1.2	386	Cre06.g307850.t1.2|pacid=30778972|transcript=Cre06.g307850.t1.2	Cre06.g307850.t1.2|pacid=30778972|transcript=Cre06.g307850.t1.2	GPEAEGEGEGRRARASAGSEGPAAEGPASTS	>Cre06.g307850.t1.2|pacid=30778972|transcript=Cre06.g307850.t1.2 locus=Cre06.g307850 ID=Cre06.g307850.t1.2.v5.5 annot-version=v5.5	X;X;X;X;X;X;X;X;X;X;X;X;X;X;X;Phospho (STY);X;X;Phospho (STY);X;X;X;X;X;X;X;X;X;X;X;X	ARAS(1)AGS(1)EGPAAEGPASTSAAPKPK	ARAS(61.9)AGS(56.42)EGPAAEGPAS(-56.42)T(-58.83)S(-60.94)AAPKPK	1285	3332;3333
UID1287	Cre06.g307850.t1.2	35.2	not assigned.unknown	(chl4|524054 : 289.0) no description available & (gnl|cdd|37135 : 93.9) no description available & (gnl|cdd|84229 : 71.5) no description available & (reliability: 100.0) & (original description: pacid=30778972 transcript=Cre06.g307850.t1.2 locus=Cre06.g307850 ID=Cre06.g307850.t1.2.v5.5 annot-version=v5.5)	0.730849	1.4145	1.55733	-1.99207	0.492017	-1.66415	-0.496348	-0.308898	0.460944	0.0225652	0.575127	-1.75487	-1.61216	-1.50461	-1.2154	0.259258	0.546778	1.56988	S	3	___1	0.999995	0.00136075	71.384	47.727	71.384	-0.13223	49435000	389	56.421	Cre06.g307850.t1.2|pacid=30778972|transcript=Cre06.g307850.t1.2	389	Cre06.g307850.t1.2|pacid=30778972|transcript=Cre06.g307850.t1.2	Cre06.g307850.t1.2|pacid=30778972|transcript=Cre06.g307850.t1.2	AEGEGEGRRARASAGSEGPAAEGPASTSAAP	>Cre06.g307850.t1.2|pacid=30778972|transcript=Cre06.g307850.t1.2 locus=Cre06.g307850 ID=Cre06.g307850.t1.2.v5.5 annot-version=v5.5	X;X;X;X;X;X;X;X;X;X;X;X;Phospho (STY);X;X;Phospho (STY);X;X;X;X;X;X;X;X;X;X;X;X;X;X;X	ARAS(1)AGS(1)EGPAAEGPASTSAAPKPK	ARAS(61.9)AGS(56.42)EGPAAEGPAS(-56.42)T(-58.83)S(-60.94)AAPKPK	1286	3332;3432
UID1295	Cre06.g309750.t1.2	35.2	not assigned.unknown	(chl4|524093 : 1073.0) no description available & (gnl|cdd|38423 : 118.0) no description available & (gnl|cdd|68587 : 66.2) no description available & (reliability: 100.0) & (original description: pacid=30779982 transcript=Cre06.g309750.t1.2 locus=Cre06.g309750 ID=Cre06.g309750.t1.2.v5.5 annot-version=v5.5)	-0.430352	-1.16443	-0.515344	-0.373966	0.135143	0.0584237	-2.7965	-1.31878	-0.759508	-1.18746	-0.99519	-2.61606	-1.62044	-1.654	-1.72598	-0.827777	0.498508	-0.811566	S	2	___1	0.999804	0.001061	112.64	40.549	112.64	0.034963	6610500	528	37.0787	Cre06.g309750.t1.2|pacid=30779982|transcript=Cre06.g309750.t1.2	528	Cre06.g309750.t1.2|pacid=30779982|transcript=Cre06.g309750.t1.2	Cre06.g309750.t1.2|pacid=30779982|transcript=Cre06.g309750.t1.2	PTGGDASPFGGRRAVSAQTAVRHGVSSTVPG	>Cre06.g309750.t1.2|pacid=30779982|transcript=Cre06.g309750.t1.2 locus=Cre06.g309750 ID=Cre06.g309750.t1.2.v5.5 annot-version=v5.5	X;X;X;X;X;X;X;X;X;X;X;X;X;X;X;Phospho (STY);X;X;X;X;X;X;X;X;X;X;X;X;X;X;X	AVS(1)AQTAVR	AVS(37.08)AQT(-37.08)AVR	1294	4238;4239;4240;4241;4242;4243
UID131	Cre01.g022750.t1.1	35.2	not assigned.unknown	(chl4|511079 : 2045.0) no description available & (gnl|cdd|29015 : 75.7) no description available & (gnl|cdd|35289 : 63.6) no description available & (reliability: 100.0) & (original description: pacid=30788376 transcript=Cre01.g022750.t1.1 locus=Cre01.g022750 ID=Cre01.g022750.t1.1.v5.5 annot-version=v5.5)	0.185207	-2.36935	0.0350959	-0.268983	0.0884606	0.164348	-1.94392	-1.56306	-0.970452	-0.0304506	-0.219747	-1.78397	-1.90999	-1.95059	-2.0894	-0.219119	-0.0626331	-0.211847	S	2	___1	0.98731	0.0130824	64.313	26.315	64.313	-0.15506	8618700	2206	18.9663	Cre01.g022750.t1.1|pacid=30788376|transcript=Cre01.g022750.t1.1	2206	Cre01.g022750.t1.1|pacid=30788376|transcript=Cre01.g022750.t1.1	Cre01.g022750.t1.1|pacid=30788376|transcript=Cre01.g022750.t1.1	KDTDKDKAAPKVRGASPSLTQSIKCHTPDWV	>Cre01.g022750.t1.1|pacid=30788376|transcript=Cre01.g022750.t1.1 locus=Cre01.g022750 ID=Cre01.g022750.t1.1.v5.5 annot-version=v5.5	X;X;X;X;X;X;X;X;X;X;X;X;X;X;X;Phospho (STY);X;X;X;X;X;X;X;X;X;X;X;X;X;X;X	GAS(0.987)PS(0.013)LTQSIK	GAS(18.97)PS(-18.97)LT(-38.99)QS(-44.08)IK	130	7250
UID1310	Cre07.g316900.t1.1	35.2	not assigned.unknown	(chl4|524279 : 659.0) no description available & (reliability: 100.0) & (original description: pacid=30774275 transcript=Cre07.g316900.t1.1 locus=Cre07.g316900 ID=Cre07.g316900.t1.1.v5.5 annot-version=v5.5)	0.823538	0.809711	0.784558	0.561917	1.08116	1.24272	-0.0876205	-0.218985	0.564313	0.913943	0.852282	-1.83074	-1.20516	-1.49197	-1.71381	-0.236331	1.33807	0.677054	S	2	___1	1	0.00765361	80.834	42.12	60.691	0.21422	16971000	533	60.6907	Cre07.g316900.t1.1|pacid=30774275|transcript=Cre07.g316900.t1.1	533	Cre07.g316900.t1.1|pacid=30774275|transcript=Cre07.g316900.t1.1	Cre07.g316900.t1.1|pacid=30774275|transcript=Cre07.g316900.t1.1	ADRDASRAAMSMRAVSVPDAARRRFSSLADY	>Cre07.g316900.t1.1|pacid=30774275|transcript=Cre07.g316900.t1.1 locus=Cre07.g316900 ID=Cre07.g316900.t1.1.v5.5 annot-version=v5.5	X;X;X;X;X;X;X;X;X;X;X;X;X;X;X;Phospho (STY);X;X;X;X;X;X;X;X;X;X;X;X;X;X;X	AVS(1)VPDAAR	AVS(60.69)VPDAAR	1309	4283;4284
UID1314	Cre07.g317150.t1.2	35.2	not assigned.unknown	(chl4|524285 : 573.0) no description available & (gnl|cdd|36932 : 59.9) no description available & (gnl|cdd|32569 : 55.9) no description available & (reliability: 100.0) & (original description: pacid=30775319 transcript=Cre07.g317150.t1.2 locus=Cre07.g317150 ID=Cre07.g317150.t1.2.v5.5 annot-version=v5.5)	1.64014	2.23844	2.02873	1.45151	1.60985	1.81891	-0.0840524	0.881802	1.63573	1.35528	1.65672	2.21366	-1.0253	-2.13759	-1.7113	2.22484	3.39003	2.97427	S	3	___1	0.999277	0.0014004	68.411	39.543	68.411	0.53712	37596000	270	31.488	Cre07.g317150.t1.2|pacid=30775319|transcript=Cre07.g317150.t1.2	270	Cre07.g317150.t1.2|pacid=30775319|transcript=Cre07.g317150.t1.2	Cre07.g317150.t1.2|pacid=30775319|transcript=Cre07.g317150.t1.2	SGSAVTDGSRPGAPPSPLRARAGSSTNVATG	>Cre07.g317150.t1.2|pacid=30775319|transcript=Cre07.g317150.t1.2 locus=Cre07.g317150 ID=Cre07.g317150.t1.2.v5.5 annot-version=v5.5	X;X;X;X;X;X;X;X;X;X;X;X;X;X;X;Phospho (STY);X;X;X;X;X;X;X;Phospho (STY);X;X;X;X;X;X;X	QGVSGSAVTDGS(0.001)RPGAPPS(0.999)PLR	QGVS(-62.52)GS(-60.09)AVT(-49.29)DGS(-31.49)RPGAPPS(31.49)PLR	1313	15104;15105;15106;15107;15108;15109
UID1326	Cre07.g319000.t1.1	35.2	not assigned.unknown	(chl4|524327 : 332.0) no description available & (gnl|cdd|75061 : 75.1) no description available & (gnl|cdd|36139 : 69.9) no description available & (reliability: 100.0) & (original description: pacid=30774349 transcript=Cre07.g319000.t1.1 locus=Cre07.g319000 ID=Cre07.g319000.t1.1.v5.5 annot-version=v5.5)	-0.0501475	-1.55024	-0.83452	0.250723	0.429632	0.220739	-0.26492	0.348863	-0.136622	1.24462	0.382064	0.68524	-1.62846	2.52466	-1.74406	-0.913695	-0.409586	-1.35711	S	2	___1	0.999517	0.00976473	58.564	35.738	58.564	-1.2811	23729000	687	33.1541	Cre07.g319000.t1.1|pacid=30774349|transcript=Cre07.g319000.t1.1	687	Cre07.g319000.t1.1|pacid=30774349|transcript=Cre07.g319000.t1.1	Cre07.g319000.t1.1|pacid=30774349|transcript=Cre07.g319000.t1.1	GYDPYFNMPGSARAGSMAAPLSAPPGGARGG	>Cre07.g319000.t1.1|pacid=30774349|transcript=Cre07.g319000.t1.1 locus=Cre07.g319000 ID=Cre07.g319000.t1.1.v5.5 annot-version=v5.5	X;X;X;X;X;X;X;X;X;X;X;X;X;X;X;Phospho (STY);Oxidation (M);X;X;X;X;X;X;X;X;X;X;X;X;X;X	AGS(1)MAAPLSAPPGGAR	AGS(33.15)MAAPLS(-33.15)APPGGAR	1325	1942;1943;1944
UID1327	Cre07.g319000.t1.1	35.2	not assigned.unknown	(chl4|524327 : 332.0) no description available & (gnl|cdd|75061 : 75.1) no description available & (gnl|cdd|36139 : 69.9) no description available & (reliability: 100.0) & (original description: pacid=30774349 transcript=Cre07.g319000.t1.1 locus=Cre07.g319000 ID=Cre07.g319000.t1.1.v5.5 annot-version=v5.5)	2.02482	1.6074	2.02599	0.209173	1.22295	0.837999	-0.0192544	0.566408	0.143759	0.492476	-0.474525	-3.09908	-1.99799	-1.41741	-1.83077	-0.957379	-1.84201	1.09878	S	2	___1	0.981326	5.04587e-10	112.42	62.335	104.88	0.099237	34183000	170	17.2057	Cre07.g319000.t1.1|pacid=30774349|transcript=Cre07.g319000.t1.1	170	Cre07.g319000.t1.1|pacid=30774349|transcript=Cre07.g319000.t1.1	Cre07.g319000.t1.1|pacid=30774349|transcript=Cre07.g319000.t1.1	SDDGRGGGGGFRRGGSSEPADLPGRVRELRR	>Cre07.g319000.t1.1|pacid=30774349|transcript=Cre07.g319000.t1.1 locus=Cre07.g319000 ID=Cre07.g319000.t1.1.v5.5 annot-version=v5.5	X;X;X;X;X;X;X;X;X;X;X;X;X;X;X;Phospho (STY);X;X;X;X;X;X;X;X;X;X;X;X;X;X;X	RGGS(0.981)S(0.019)EPADLPGR	RGGS(17.21)S(-17.21)EPADLPGR	1326	7749;7750;15534;15535;15536
UID1338	Cre07.g321000.t1.1	35.2	not assigned.unknown	(chl4|524371 : 849.0) no description available & (gnl|cdd|39373 : 224.0) no description available & (gnl|cdd|84614 : 206.0) no description available & (ipr001054 : 137.0904) Adenylyl cyclase class-3/4/guanylyl cyclase & (reliability: 100.0) & (original description: pacid=30774941 transcript=Cre07.g321000.t1.1 locus=Cre07.g321000 ID=Cre07.g321000.t1.1.v5.5 annot-version=v5.5)	0.34812	-1.93379	0.292191	-1.5014	-0.13286	-0.00402683	-1.84554	-1.64879	-0.807243	-1.56696	-1.09589	-1.90267	-0.922907	-2.16068	-1.92882	-1.2578	-0.735838	0.270849	S	2	___1	0.99844	0.00403432	87.216	29.991	87.216	-0.2977	7584900	749	28.0611	Cre07.g321000.t1.1|pacid=30774941|transcript=Cre07.g321000.t1.1	749	Cre07.g321000.t1.1|pacid=30774941|transcript=Cre07.g321000.t1.1	Cre07.g321000.t1.1|pacid=30774941|transcript=Cre07.g321000.t1.1	AASSGARPPSRPVRRSFSENVPIRGFSITSS	>Cre07.g321000.t1.1|pacid=30774941|transcript=Cre07.g321000.t1.1 locus=Cre07.g321000 ID=Cre07.g321000.t1.1.v5.5 annot-version=v5.5	X;X;X;X;X;X;X;X;X;X;X;X;X;X;X;Phospho (STY);X;X;X;X;X;X;X;X;X;X;X;X;X;X;X	S(0.998)FS(0.002)ENVPIR	S(28.06)FS(-28.06)ENVPIR	1337	17285
UID1342	Cre07.g321550.t1.2	35.2	not assigned.unknown	(chl4|524382 : 511.0) no description available & (reliability: 100.0) & (original description: pacid=30775318 transcript=Cre07.g321550.t1.2 locus=Cre07.g321550 ID=Cre07.g321550.t1.2.v5.5 annot-version=v5.5)	-1.35082	3.64037	3.94625	4.77627	4.9284	-1.88497	4.10877	-2.02793	5.33135	6.70832	-1.03621	4.3567	-2.42849	-1.30481	4.74384	2.89292	-1.29302	-0.732591	S	3	___1	0.999355	1.76146e-11	106.88	84.051	98.533	-0.020643	151670000	99	32.6092	Cre07.g321550.t1.2|pacid=30775318|transcript=Cre07.g321550.t1.2	99	Cre07.g321550.t1.2|pacid=30775318|transcript=Cre07.g321550.t1.2	Cre07.g321550.t1.2|pacid=30775318|transcript=Cre07.g321550.t1.2	SDERAAALTHQSTLPSPSGGSSDHTRAQNWA	>Cre07.g321550.t1.2|pacid=30775318|transcript=Cre07.g321550.t1.2 locus=Cre07.g321550 ID=Cre07.g321550.t1.2.v5.5 annot-version=v5.5	X;X;X;X;X;X;X;X;X;X;X;X;X;X;X;Phospho (STY);X;X;X;X;X;X;X;X;X;X;X;X;X;X;X	AAALTHQSTLPS(0.999)PS(0.001)GGSSDHTR	AAALT(-52.43)HQS(-52.43)T(-47.07)LPS(32.61)PS(-32.61)GGS(-45.5)S(-45.5)DHT(-50.16)R	1341	187;190;191;192;193
UID1350	Cre07.g324450.t1.2	35.2	not assigned.unknown	(chl4|524443 : 321.0) no description available & (gnl|cdd|35369 : 78.1) no description available & (gnl|cdd|84229 : 71.5) no description available & (reliability: 100.0) & (original description: pacid=30774632 transcript=Cre07.g324450.t1.2 locus=Cre07.g324450 ID=Cre07.g324450.t1.2.v5.5 annot-version=v5.5)	-0.236801	-2.49923	0.924603	-2.17856	-2.21638	-0.717761	-1.76233	-2.66372	1.07016	1.66529	1.43733	-1.78314	-3.1059	-1.92841	-1.68521	-1.82967	-0.170608	-2.34927	S	2	___1	0.996522	0.00477568	65.197	48.08	65.197	0.51214	13295000	259	24.571	Cre07.g324450.t1.2|pacid=30774632|transcript=Cre07.g324450.t1.2	259	Cre07.g324450.t1.2|pacid=30774632|transcript=Cre07.g324450.t1.2	Cre07.g324450.t1.2|pacid=30774632|transcript=Cre07.g324450.t1.2	AETRVASRAAAAAAGSDDEDGSGGAGGKGNW	>Cre07.g324450.t1.2|pacid=30774632|transcript=Cre07.g324450.t1.2 locus=Cre07.g324450 ID=Cre07.g324450.t1.2.v5.5 annot-version=v5.5	X;X;X;X;X;X;X;X;X;X;X;X;X;X;X;Phospho (STY);X;X;X;X;X;X;X;X;X;X;X;X;X;X;X	AAAAAAGS(0.997)DDEDGS(0.003)GGAGGK	AAAAAAGS(24.57)DDEDGS(-24.57)GGAGGK	1349	30;31;32
UID1357	Cre07.g325717.t1.1	35.2	not assigned.unknown	(chl4|520232 : 425.0) no description available & (reliability: 100.0) & (original description: pacid=30774989 transcript=Cre07.g325717.t1.1 locus=Cre07.g325717 ID=Cre07.g325717.t1.1.v5.5 annot-version=v5.5)	-1.1944	-0.743588	-0.939656	-1.68894	-1.95731	-1.32797	-1.79453	-1.157	-0.370183	-0.919407	-2.3982	-3.03029	-1.29217	-1.0231	-1.45526	-2.3427	-1.20669	-1.41413	S	2	___1	0.998401	1.2173e-13	96.591	61.421	72.662	0.41667	8126900	200	27.9708	Cre07.g325717.t1.1|pacid=30774989|transcript=Cre07.g325717.t1.1	200	Cre07.g325717.t1.1|pacid=30774989|transcript=Cre07.g325717.t1.1	Cre07.g325717.t1.1|pacid=30774989|transcript=Cre07.g325717.t1.1	AEIQNYSQFGDLRNDSFSQASTAKLRRRSSL	>Cre07.g325717.t1.1|pacid=30774989|transcript=Cre07.g325717.t1.1 locus=Cre07.g325717 ID=Cre07.g325717.t1.1.v5.5 annot-version=v5.5	X;X;X;X;X;X;X;X;X;X;X;X;X;X;X;Phospho (STY);X;X;X;X;X;X;X;X;X;X;X;X;X;X;X	NDS(0.998)FS(0.002)QASTAK	NDS(27.97)FS(-27.97)QAS(-55.52)T(-55.52)AK	1356	1393;1394;1395;14437
UID1360	Cre07.g325717.t1.1	35.2	not assigned.unknown	(chl4|520232 : 425.0) no description available & (reliability: 100.0) & (original description: pacid=30774989 transcript=Cre07.g325717.t1.1 locus=Cre07.g325717 ID=Cre07.g325717.t1.1.v5.5 annot-version=v5.5)	0.70489	0.588395	0.145142	-1.81668	0.469341	-0.0804287	-0.0819649	-1.80445	0.100142	0.351301	-0.101702	-2.09698	-0.885261	-0.69286	1.72808	-2.13105	-0.0584222	-1.46356	S	2	___1	0.947939	0.00106946	83.792	46.864	69.422	-0.58066	9808000	149	13.7343	Cre07.g325717.t1.1|pacid=30774989|transcript=Cre07.g325717.t1.1	149	Cre07.g325717.t1.1|pacid=30774989|transcript=Cre07.g325717.t1.1	Cre07.g325717.t1.1|pacid=30774989|transcript=Cre07.g325717.t1.1	GGGGHGRASGPAGAISPSGGSRSGPSVTGRS	>Cre07.g325717.t1.1|pacid=30774989|transcript=Cre07.g325717.t1.1 locus=Cre07.g325717 ID=Cre07.g325717.t1.1.v5.5 annot-version=v5.5	X;X;X;X;X;X;X;X;X;X;X;X;X;X;X;Phospho (STY);X;X;X;X;X;X;X;X;X;X;X;X;X;X;X	ASGPAGAIS(0.948)PS(0.012)GGS(0.04)R	AS(-40.21)GPAGAIS(13.73)PS(-19.03)GGS(-13.73)R	1359	3531;3533
UID1362	Cre07.g325717.t1.1	35.2	not assigned.unknown	(chl4|520232 : 425.0) no description available & (reliability: 100.0) & (original description: pacid=30774989 transcript=Cre07.g325717.t1.1 locus=Cre07.g325717 ID=Cre07.g325717.t1.1.v5.5 annot-version=v5.5)	0.709023	0.482523	-1.43784	0.930221	0.273004	0.92613	0.269725	0.581685	-0.767829	-0.917486	-0.845473	-0.354713	-1.06466	2.30116	2.19999	0.788683	0.601541	-0.202183	S	2	___1	0.999962	0.000906739	95.854	36.436	95.854	0.90534	21752000	99	45.1946	Cre07.g325717.t1.1|pacid=30774989|transcript=Cre07.g325717.t1.1	99	Cre07.g325717.t1.1|pacid=30774989|transcript=Cre07.g325717.t1.1	Cre07.g325717.t1.1|pacid=30774989|transcript=Cre07.g325717.t1.1	RSSFSASARFLNRMGSANDPTSRSAAAGLPP	>Cre07.g325717.t1.1|pacid=30774989|transcript=Cre07.g325717.t1.1 locus=Cre07.g325717 ID=Cre07.g325717.t1.1.v5.5 annot-version=v5.5	X;X;X;X;X;X;X;X;X;X;X;X;X;Oxidation (M);X;Phospho (STY);X;X;X;X;X;X;X;X;X;X;X;X;X;X;X	MGS(1)ANDPTSR	MGS(45.19)ANDPT(-50.89)S(-45.19)R	1361	13707;13708;13709;13710;13711;13712;13713;13714;13715;13716
UID137	Cre01.g025050.t1.2	35.2	not assigned.unknown	(chl4|511125 : 690.0) no description available & (gnl|cdd|47713 : 66.2) no description available & (reliability: 100.0) & (original description: pacid=30789708 transcript=Cre01.g025050.t1.2 locus=Cre01.g025050 ID=Cre01.g025050.t1.2.v5.5 annot-version=v5.5)	3.95597	2.40991	3.59556	1.87996	3.05988	3.26811	3.1165	1.01442	1.92305	1.90627	-1.70639	2.34537	3.01016	3.90878	2.90149	2.86244	4.46478	-0.914161	S	3	___1	0.999955	5.15761e-205	181.64	138.29	181.64	0.22912	130430000	273	44.1453	Cre01.g025050.t1.2|pacid=30789708|transcript=Cre01.g025050.t1.2	273	Cre01.g025050.t1.2|pacid=30789708|transcript=Cre01.g025050.t1.2	Cre01.g025050.t1.2|pacid=30789708|transcript=Cre01.g025050.t1.2	TAAAGSSAAAMPRALSVDNFAMTSATSGPAP	>Cre01.g025050.t1.2|pacid=30789708|transcript=Cre01.g025050.t1.2 locus=Cre01.g025050 ID=Cre01.g025050.t1.2.v5.5 annot-version=v5.5	X;X;X;X;X;X;X;X;X;X;X;X;X;X;X;Phospho (STY);X;X;X;X;X;Oxidation (M);X;X;X;X;X;X;X;X;X	ALS(1)VDNFAMTSATSGPAPAGPAPAADAAGSR	ALS(44.15)VDNFAMT(-44.15)S(-52.13)AT(-78.22)S(-84.17)GPAPAGPAPAADAAGS(-179)R	136	2699;2700;2701;2702;2703;2704
UID1370	Cre07.g325751.t1.1	35.2	not assigned.unknown	(chl4|520262 : 676.0) no description available & (gnl|cdd|78817 : 56.3) no description available & (gnl|cdd|38957 : 50.1) no description available & (reliability: 100.0) & (original description: pacid=30774636 transcript=Cre07.g325751.t1.1 locus=Cre07.g325751 ID=Cre07.g325751.t1.1.v5.5 annot-version=v5.5)	-1.31576	2.40318	-2.15716	3.54454	3.41432	3.71353	1.85301	2.7203	2.88524	3.06996	-1.68317	-2.63533	-1.81439	-1.56978	1.7015	-0.727196	2.83096	-2.14654	S	2	___1	0.976765	1.55892e-35	144.68	106.13	66.201	0.1369	34986000	686	17.0604	Cre07.g325751.t1.1|pacid=30774636|transcript=Cre07.g325751.t1.1	686	Cre07.g325751.t1.1|pacid=30774636|transcript=Cre07.g325751.t1.1	Cre07.g325751.t1.1|pacid=30774636|transcript=Cre07.g325751.t1.1	ASKEERLAGLSVGGTSGHGSRGGGTLKAGDL	>Cre07.g325751.t1.1|pacid=30774636|transcript=Cre07.g325751.t1.1 locus=Cre07.g325751 ID=Cre07.g325751.t1.1.v5.5 annot-version=v5.5	X;X;X;X;X;X;X;X;X;X;X;X;X;X;X;Phospho (STY);X;X;X;X;X;X;X;X;X;X;X;X;X;X;X	LAGLSVGGT(0.019)S(0.977)GHGS(0.004)R	LAGLS(-35.66)VGGT(-17.06)S(17.06)GHGS(-24.16)R	1369	11272;11274;11275;11276;11277;11278;11280
UID1372	Cre07.g326010.t1.2	35.2	not assigned.unknown	(chl4|524474 : 741.0) no description available & (gnl|cdd|37195 : 62.7) no description available & (gnl|cdd|82344 : 51.5) no description available & (reliability: 100.0) & (original description: pacid=30774564 transcript=Cre07.g326010.t1.2 locus=Cre07.g326010 ID=Cre07.g326010.t1.2.v5.5 annot-version=v5.5)	0.345052	0.515623	0.636983	-0.175552	0.620879	0.895479	0.186261	0.153058	1.51493	1.16983	1.34382	1.17316	-1.99292	-2.51843	-1.01118	-0.775209	0.829767	0.340566	S	2	___1	0.999781	0.0146287	56.039	24.459	55.631	-0.012195	21200000	703	38.7598	Cre07.g326010.t1.2|pacid=30774564|transcript=Cre07.g326010.t1.2	703	Cre07.g326010.t1.2|pacid=30774564|transcript=Cre07.g326010.t1.2	Cre07.g326010.t1.2|pacid=30774564|transcript=Cre07.g326010.t1.2	TEAVAATPSAAMRQRSVELGAPAAPVSVSKP	>Cre07.g326010.t1.2|pacid=30774564|transcript=Cre07.g326010.t1.2 locus=Cre07.g326010 ID=Cre07.g326010.t1.2.v5.5 annot-version=v5.5	X;X;X;X;X;X;X;X;X;X;X;X;X;X;X;Phospho (STY);X;X;X;X;X;X;X;X;X;X;X;X;X;X;X	S(1)VELGAPAAPVSVSKPSAK	S(38.76)VELGAPAAPVS(-38.76)VS(-41.48)KPS(-48.31)AK	1371	15212;19366;19367;19368
UID138	Cre01.g025400.t1.2	35.2	not assigned.unknown	(chl4|511132 : 8303.0) no description available & (gnl|cdd|82344 : 67.7) no description available & (gnl|cdd|37135 : 65.4) no description available & (reliability: 100.0) & (original description: pacid=30788864 transcript=Cre01.g025400.t1.2 locus=Cre01.g025400 ID=Cre01.g025400.t1.2.v5.5 annot-version=v5.5)	0.809109	-1.52117	0.429749	-0.709484	0.152362	0.376546	0.393294	-0.883949	0.786508	-0.0830946	-0.307673	-0.605609	-2.02259	-2.16931	-2.02673	-1.92197	0.51496	0.228387	S	2	___1	1	0.00388892	67.299	37.216	67.299	-0.1173	12307000	1546	67.2988	Cre01.g025400.t1.2|pacid=30788864|transcript=Cre01.g025400.t1.2	1546	Cre01.g025400.t1.2|pacid=30788864|transcript=Cre01.g025400.t1.2	Cre01.g025400.t1.2|pacid=30788864|transcript=Cre01.g025400.t1.2	PDAVAAADGNRGGQPSPGALAALQRQHGNAD	>Cre01.g025400.t1.2|pacid=30788864|transcript=Cre01.g025400.t1.2 locus=Cre01.g025400 ID=Cre01.g025400.t1.2.v5.5 annot-version=v5.5	X;X;X;X;X;X;X;X;X;X;X;X;X;X;X;Phospho (STY);X;X;X;X;X;X;X;X;X;X;X;X;X;X;X	GGQPS(1)PGALAALQR	GGQPS(67.3)PGALAALQR	137	7691;7692
UID1382	Cre07.g328950.t1.1	35.2	not assigned.unknown	(chl4|524539 : 748.0) no description available & (at4g17150 : 292.0) alpha/beta-Hydrolases superfamily protein; FUNCTIONS IN: molecular_function unknown; INVOLVED IN: biological_process unknown; LOCATED IN: cellular_component unknown; EXPRESSED IN: 15 plant structures; EXPRESSED DURING: 12 growth stages; BEST Arabidopsis thaliana protein match is: alpha/beta-Hydrolases superfamily protein (TAIR:A…	0.541603	-2.2539	1.37118	0.658037	1.12424	1.43784	2.19855	0.438057	1.79883	0.681221	2.03361	2.42613	-2.71585	-2.9491	1.67994	1.42051	2.60107	3.10265	S	3	___1	0.851485	6.99002e-07	78.645	43.996	78.645	-0.36638	31894000	410	7.58543	Cre07.g328950.t1.1|pacid=30775400|transcript=Cre07.g328950.t1.1	410	Cre07.g328950.t1.1|pacid=30775400|transcript=Cre07.g328950.t1.1	Cre07.g328950.t1.1|pacid=30775400|transcript=Cre07.g328950.t1.1	VEGLAGEPGRMGGVRSGGLGGAATDDDAEDV	>Cre07.g328950.t1.1|pacid=30775400|transcript=Cre07.g328950.t1.1 locus=Cre07.g328950 ID=Cre07.g328950.t1.1.v5.5 annot-version=v5.5	X;X;X;X;X;X;X;X;X;X;Oxidation (M);X;X;X;X;Phospho (STY);X;X;X;X;X;X;X;X;X;X;X;X;X;X;X	MGGVRS(0.851)GGLGGAAT(0.148)DDDAEDVSALGAAAR	MGGVRS(7.59)GGLGGAAT(-7.59)DDDAEDVS(-42.59)ALGAAAR	1381	13702;13703
UID1384	Cre07.g329100.t1.2	35.2	not assigned.unknown	(chl4|524542 : 411.0) no description available & (reliability: 100.0) & (original description: pacid=30775196 transcript=Cre07.g329100.t1.2 locus=Cre07.g329100 ID=Cre07.g329100.t1.2.v5.5 annot-version=v5.5)	0.277859	-1.17853	-0.209606	-2.16942	1.5186	1.59127	1.42576	1.44207	1.66406	1.76485	1.05177	-1.5598	-1.84321	-1.95956	-3.01798	-0.961053	-1.72186	0.137695	S	3	___1	0.809259	0.000118254	79.676	39.489	79.676	0.062931	17349000	47	7.46607	Cre07.g329100.t1.2|pacid=30775196|transcript=Cre07.g329100.t1.2	47	Cre07.g329100.t1.2|pacid=30775196|transcript=Cre07.g329100.t1.2	Cre07.g329100.t1.2|pacid=30775196|transcript=Cre07.g329100.t1.2	STFMAEGDCGPRRTASDTLQPAGPATAGPFT	>Cre07.g329100.t1.2|pacid=30775196|transcript=Cre07.g329100.t1.2 locus=Cre07.g329100 ID=Cre07.g329100.t1.2.v5.5 annot-version=v5.5	X;X;X;X;X;X;X;X;X;X;X;X;X;X;X;Phospho (STY);X;X;X;X;X;X;X;X;X;X;X;X;X;X;X	RT(0.046)AS(0.809)DT(0.145)LQPAGPATAGPFTR	RT(-12.48)AS(7.47)DT(-7.47)LQPAGPAT(-60)AGPFT(-71.51)R	1383	16092;16093
UID1391	Cre07.g331450.t1.1	35.2	not assigned.unknown	(chl4|524592 : 1007.0) no description available & (reliability: 100.0) & (original description: pacid=30774348 transcript=Cre07.g331450.t1.1 locus=Cre07.g331450 ID=Cre07.g331450.t1.1.v5.5 annot-version=v5.5)	-0.695809	-2.45979	-1.17512	1.98451	1.64842	2.28404	1.53874	0.930445	1.4634	2.6757	2.75527	0.730031	-2.16893	-2.12336	-2.15163	-1.90161	-2.17176	-2.56938	S	2	___1	1	8.85435e-05	102.69	73.877	102.69	-0.3712	24199000	911	81.3817	Cre07.g331450.t1.1|pacid=30774348|transcript=Cre07.g331450.t1.1	911	Cre07.g331450.t1.1|pacid=30774348|transcript=Cre07.g331450.t1.1	Cre07.g331450.t1.1|pacid=30774348|transcript=Cre07.g331450.t1.1	RTVAAPAGAPAAAQPSPRLRTQPSGLSYCTS	>Cre07.g331450.t1.1|pacid=30774348|transcript=Cre07.g331450.t1.1 locus=Cre07.g331450 ID=Cre07.g331450.t1.1.v5.5 annot-version=v5.5	X;X;X;X;X;X;X;X;X;X;X;X;X;X;X;Phospho (STY);X;X;X;X;X;X;X;X;X;X;X;X;X;X;X	TVAAPAGAPAAAQPS(1)PR	T(-81.38)VAAPAGAPAAAQPS(81.38)PR	1390	20435;20436;20437;20438
UID1392	Cre07.g331650.t1.2	35.2	not assigned.unknown	(chl4|524597 : 457.0) no description available & (reliability: 100.0) & (original description: pacid=30775390 transcript=Cre07.g331650.t1.2 locus=Cre07.g331650 ID=Cre07.g331650.t1.2.v5.5 annot-version=v5.5)	-1.91247	-1.5995	-2.60088	-1.44302	-1.79214	-0.749959	-2.80529	-2.99196	-2.02437	-2.19527	-2.70485	-2.01452	-1.4125	-2.90102	-1.0719	-2.10034	-1.27705	-0.773498	S	2	___1	0.779207	0.00374992	71.286	46.051	71.286	0.44844	2442700	514	5.47678	Cre07.g331650.t1.2|pacid=30775390|transcript=Cre07.g331650.t1.2	514	Cre07.g331650.t1.2|pacid=30775390|transcript=Cre07.g331650.t1.2	Cre07.g331650.t1.2|pacid=30775390|transcript=Cre07.g331650.t1.2	GGGSRSAVYGAAGGASSKARRSSMLAAASGV	>Cre07.g331650.t1.2|pacid=30775390|transcript=Cre07.g331650.t1.2 locus=Cre07.g331650 ID=Cre07.g331650.t1.2.v5.5 annot-version=v5.5	X;X;X;X;X;X;X;X;X;X;X;X;X;X;X;Phospho (STY);X;X;X;X;X;X;X;X;X;X;X;X;X;X;X	SAVYGAAGGAS(0.779)S(0.221)K	S(-54.29)AVY(-55.49)GAAGGAS(5.48)S(-5.48)K	1391	16902;16903
UID1393	Cre07.g332950.t1.2	35.2	not assigned.unknown	(q39618|sfas_chlre : 400.0) SF-assemblin - Chlamydomonas reinhardtii & (chl4|524622 : 400.0) no description available & (gnl|cdd|70185 : 291.0) no description available & (reliability: 100.0) & (original description: pacid=30774533 transcript=Cre07.g332950.t1.2 locus=Cre07.g332950 ID=Cre07.g332950.t1.2.v5.5 annot-version=v5.5)	2.91189	1.43723	2.52372	1.25455	1.59782	2.34797	1.71693	2.22666	2.61299	3.38949	3.32288	-2.40023	-1.34127	2.35863	-2.73842	-3.39003	0.407179	1.47386	S	2	___1	0.99704	0.00233135	71.376	53.805	62.203	0.32676	62489000	23	26.5775	Cre07.g332950.t1.2|pacid=30774533|transcript=Cre07.g332950.t1.2	23	Cre07.g332950.t1.2|pacid=30774533|transcript=Cre07.g332950.t1.2	Cre07.g332950.t1.2|pacid=30774533|transcript=Cre07.g332950.t1.2	TPGGLSSLSPRRRDFSPTRPGTNGPSAKLEH	>Cre07.g332950.t1.2|pacid=30774533|transcript=Cre07.g332950.t1.2 locus=Cre07.g332950 ID=Cre07.g332950.t1.2.v5.5 annot-version=v5.5	X;X;X;X;X;Phospho (STY);X;X;Phospho (STY);X;X;X;X;X;X;Phospho (STY);X;X;X;X;X;X;X;X;X;X;X;X;X;X;X	DFS(0.997)PT(0.002)RPGT(0.001)NGPSAK	DFS(26.58)PT(-26.58)RPGT(-31.32)NGPS(-45)AK	1392	4733;4734;4735;4736;4737;4738
UID1396	Cre07.g332950.t1.2	35.2	not assigned.unknown	(q39618|sfas_chlre : 400.0) SF-assemblin - Chlamydomonas reinhardtii & (chl4|524622 : 400.0) no description available & (gnl|cdd|70185 : 291.0) no description available & (reliability: 100.0) & (original description: pacid=30774533 transcript=Cre07.g332950.t1.2 locus=Cre07.g332950 ID=Cre07.g332950.t1.2.v5.5 annot-version=v5.5)	6.89919	5.70327	6.08346	5.77844	-1.73714	6.46226	-2.2659	5.96256	6.85014	7.16813	8.0203	6.89547	7.48618	8.2578	6.91983	3.67397	4.6935	3.88546	S	2	___1	0.999989	1.52742e-65	152.63	96.328	152.63	0.20343	1030600000	16	52.7593	Cre07.g332950.t1.2|pacid=30774533|transcript=Cre07.g332950.t1.2	16	Cre07.g332950.t1.2|pacid=30774533|transcript=Cre07.g332950.t1.2	Cre07.g332950.t1.2|pacid=30774533|transcript=Cre07.g332950.t1.2	MSLRPFETPGGLSSLSPRRRDFSPTRPGTNG	>Cre07.g332950.t1.2|pacid=30774533|transcript=Cre07.g332950.t1.2 locus=Cre07.g332950 ID=Cre07.g332950.t1.2.v5.5 annot-version=v5.5	X;X;X;X;X;X;X;X;X;X;X;X;X;X;X;Phospho (STY);X;X;X;X;X;X;Phospho (STY);X;X;X;X;X;X;X;X	SLRPFETPGGLSSLS(1)PR	S(-123.16)LRPFET(-84.23)PGGLS(-52.76)S(-52.76)LS(52.76)PR	1395	18210;18211;18212;18213;18214;18215;18216;18217;18218;18219;18220;18221;18222;18223;18224;18225;18226;18227;18228;18229;18230;18231;18233;18234;18235;18236;18237;18238
UID141	Cre01.g025600.t1.2	35.2	not assigned.unknown	(chl4|511136 : 528.0) no description available & (reliability: 100.0) & (original description: pacid=30788493 transcript=Cre01.g025600.t1.2 locus=Cre01.g025600 ID=Cre01.g025600.t1.2.v5.5 annot-version=v5.5)	0.0041589	0.449723	0.661811	-0.978933	0.109228	-2.30998	-0.105719	-0.176204	-1.65987	0.911133	-0.352305	1.35673	-2.33921	-2.11683	-2.96836	1.1295	0.715522	1.45575	S	3	___1	0.999997	0.00192485	63.522	30.152	63.522	0.17102	10514000	570	55.8301	Cre01.g025600.t1.2|pacid=30788493|transcript=Cre01.g025600.t1.2	570	Cre01.g025600.t1.2|pacid=30788493|transcript=Cre01.g025600.t1.2	Cre01.g025600.t1.2|pacid=30788493|transcript=Cre01.g025600.t1.2	LKHKARAPSPKRRANSPGRGDGGPGGGGYGG	>Cre01.g025600.t1.2|pacid=30788493|transcript=Cre01.g025600.t1.2 locus=Cre01.g025600 ID=Cre01.g025600.t1.2.v5.5 annot-version=v5.5	X;X;X;X;X;X;X;X;X;X;X;X;X;X;X;Phospho (STY);X;X;X;X;X;X;X;X;X;X;X;X;X;X;X	ANS(1)PGRGDGGPGGGGYGGEALAGR	ANS(55.83)PGRGDGGPGGGGY(-55.83)GGEALAGR	140	2930
UID142	Cre01.g026900.t2.1	35.2	not assigned.unknown	(chl4|511162 : 970.0) no description available & (gnl|cdd|37825 : 114.0) no description available & (gnl|cdd|30999 : 110.0) no description available & (reliability: 100.0) & (original description: pacid=30789641 transcript=Cre01.g026900.t2.1 locus=Cre01.g026900 ID=Cre01.g026900.t2.1.v5.5 annot-version=v5.5)	1.13112	-2.75612	1.50314	0.987273	1.18114	1.31107	1.33067	1.21422	2.6367	1.33386	2.23498	4.07927	1.61625	-1.07891	2.57467	0.764827	2.49742	2.53958	S	2	___1	1	9.66607e-28	132.01	89.033	132.01	-0.49822	34233000	81	116	Cre01.g026900.t2.1|pacid=30789641|transcript=Cre01.g026900.t2.1;Cre01.g026900.t1.2|pacid=30789640|transcript=Cre01.g026900.t1.2	81;81	Cre01.g026900.t2.1|pacid=30789641|transcript=Cre01.g026900.t2.1	Cre01.g026900.t2.1|pacid=30789641|transcript=Cre01.g026900.t2.1	ERYLREENPYPRALASVDEPDGGALYAGKRA	>Cre01.g026900.t2.1|pacid=30789641|transcript=Cre01.g026900.t2.1 locus=Cre01.g026900 ID=Cre01.g026900.t2.1.v5.5 annot-version=v5.5;>Cre01.g026900.t1.2|pacid=30789640|transcript=Cre01.g026900.t1.2 locus=Cre01.g026900 ID=Cre01.g026900.t1.2.v5.5 annot-version	X;X;X;X;X;X;X;X;X;X;X;X;X;X;X;Phospho (STY);X;X;X;X;X;X;X;X;X;X;X;X;X;X;X	ALAS(1)VDEPDGGALYAGKR	ALAS(116)VDEPDGGALY(-116)AGKR	141	2486;2487;2488;2489;2490;2491
UID1436	Cre07.g338451.t1.1	35.2	not assigned.unknown	(chl4|524737 : 665.0) no description available & (gnl|cdd|83033 : 443.0) no description available & (ipr004464 : 310.5125) Fructose-1,6-bisphosphatase class 2/Sedoheputulose-1,7-bisphosphatase & (reliability: 100.0) & (original description: pacid=30774250 transcript=Cre07.g338451.t1.1 locus=Cre07.g338451 ID=Cre07.g338451.t1.1.v5.5 annot-version=v5.5)	2.76084	2.65271	2.59751	2.57794	3.93666	3.81002	2.28633	0.946423	-2.31528	-0.368005	1.20343	-0.495716	-2.53676	-2.09417	-2.94932	-1.31822	3.52159	4.31829	S	3	___1	1	1.5641e-276	214.55	175.18	184.57	0.22913	79740000	356	74.1292	Cre07.g338451.t1.1|pacid=30774250|transcript=Cre07.g338451.t1.1	356	Cre07.g338451.t1.1|pacid=30774250|transcript=Cre07.g338451.t1.1	Cre07.g338451.t1.1|pacid=30774250|transcript=Cre07.g338451.t1.1	VETYHKWTKPSVTNISLDEDSDEAGGRSGGG	>Cre07.g338451.t1.1|pacid=30774250|transcript=Cre07.g338451.t1.1 locus=Cre07.g338451 ID=Cre07.g338451.t1.1.v5.5 annot-version=v5.5	X;X;X;X;X;X;X;X;X;X;X;X;X;X;X;Phospho (STY);X;X;X;X;Phospho (STY);X;X;X;X;X;X;X;X;X;X	WTKPSVTNIS(1)LDEDSDEAGGR	WT(-131.72)KPS(-87.76)VT(-75.6)NIS(74.13)LDEDS(-74.13)DEAGGR	1435	6965;6966;6967;22681;22682;22683;22684;22685;22686;22687;22688;22689;22690;22691;22692;22694;22695
UID1443	Cre07.g340450.t1.1	35.2	not assigned.unknown	(chl4|524779 : 7421.0) no description available & (gnl|cdd|28988 : 65.9) no description available & (gnl|cdd|38816 : 56.9) no description available & (ipr019316 : 50.8432) G8 domain & (reliability: 100.0) & (original description: pacid=30775098 transcript=Cre07.g340450.t1.1 locus=Cre07.g340450 ID=Cre07.g340450.t1.1.v5.5 annot-version=v5.5)	4.15916	3.31769	3.57874	3.00029	3.36466	3.21539	2.90455	3.32517	3.57088	4.72148	4.03674	0.418083	-2.61371	-1.64214	1.8221	2.19197	1.76148	3.38083	S	2	___1	0.999991	0.00500561	106.79	39.865	106.79	-0.023951	123110000	4632	50.2347	Cre07.g340450.t1.1|pacid=30775098|transcript=Cre07.g340450.t1.1	4632	Cre07.g340450.t1.1|pacid=30775098|transcript=Cre07.g340450.t1.1	Cre07.g340450.t1.1|pacid=30775098|transcript=Cre07.g340450.t1.1	SADVGPALAGGARAKSPASLGRNDSLSRNSA	>Cre07.g340450.t1.1|pacid=30775098|transcript=Cre07.g340450.t1.1 locus=Cre07.g340450 ID=Cre07.g340450.t1.1.v5.5 annot-version=v5.5	X;X;X;X;X;X;X;X;X;X;X;X;X;X;X;Phospho (STY);X;X;X;X;X;X;X;X;X;X;X;X;X;X;X	AKS(1)PASLGR	AKS(50.23)PAS(-50.23)LGR	1442	2376;2377;2378
UID1446	Cre07.g340450.t1.1	35.2	not assigned.unknown	(chl4|524779 : 7421.0) no description available & (gnl|cdd|28988 : 65.9) no description available & (gnl|cdd|38816 : 56.9) no description available & (ipr019316 : 50.8432) G8 domain & (reliability: 100.0) & (original description: pacid=30775098 transcript=Cre07.g340450.t1.1 locus=Cre07.g340450 ID=Cre07.g340450.t1.1.v5.5 annot-version=v5.5)	1.21508	-2.33003	1.72246	0.434743	-0.985467	0.129204	2.23406	0.30246	1.54581	2.68802	3.14863	4.73023	-1.55555	-1.12149	3.75706	1.73309	-1.44498	-1.5271	S	3	___1	0.991036	2.22214e-36	118.83	80.907	118.83	-0.97675	84339000	4517	20.4397	Cre07.g340450.t1.1|pacid=30775098|transcript=Cre07.g340450.t1.1	4517	Cre07.g340450.t1.1|pacid=30775098|transcript=Cre07.g340450.t1.1	Cre07.g340450.t1.1|pacid=30775098|transcript=Cre07.g340450.t1.1	PALDEMEVDSDGNPVSPAAHSRAAVLAAAPG	>Cre07.g340450.t1.1|pacid=30775098|transcript=Cre07.g340450.t1.1 locus=Cre07.g340450 ID=Cre07.g340450.t1.1.v5.5 annot-version=v5.5	X;X;X;X;X;Oxidation (M);X;X;X;Phospho (STY);X;X;X;X;X;Phospho (STY);X;X;X;X;X;X;X;X;X;X;X;X;X;X;X	LSQMGQPALDEMEVDS(1)DGNPVS(0.991)PAAHS(0.009)R	LS(-71.89)QMGQPALDEMEVDS(71.89)DGNPVS(20.44)PAAHS(-20.44)R	1445	12861;12862;12864;12865;12866;12867;12868;12869
UID1448	Cre07.g340450.t1.1	35.2	not assigned.unknown	(chl4|524779 : 7421.0) no description available & (gnl|cdd|28988 : 65.9) no description available & (gnl|cdd|38816 : 56.9) no description available & (ipr019316 : 50.8432) G8 domain & (reliability: 100.0) & (original description: pacid=30775098 transcript=Cre07.g340450.t1.1 locus=Cre07.g340450 ID=Cre07.g340450.t1.1.v5.5 annot-version=v5.5)	1.86398	-1.8292	1.57461	0.925429	1.10929	0.932309	2.60261	1.08993	2.21144	4.16937	3.5299	2.11414	-2.35327	3.00524	1.88172	0.343666	0.652605	0.634217	S	3	___1	0.973899	0.000756505	70.051	46.825	52.72	-0.046825	96373000	4826	16.0563	Cre07.g340450.t1.1|pacid=30775098|transcript=Cre07.g340450.t1.1	4826	Cre07.g340450.t1.1|pacid=30775098|transcript=Cre07.g340450.t1.1	Cre07.g340450.t1.1|pacid=30775098|transcript=Cre07.g340450.t1.1	STGTVGMGAASGAPGSPSLMPNRGTSMIAGP	>Cre07.g340450.t1.1|pacid=30775098|transcript=Cre07.g340450.t1.1 locus=Cre07.g340450 ID=Cre07.g340450.t1.1.v5.5 annot-version=v5.5	X;X;X;X;X;X;Oxidation (M);X;X;X;X;X;X;X;X;Phospho (STY);X;X;X;Oxidation (M);X;X;X;X;X;X;Oxidation (M);X;X;X;X	ASTGTVGMGAAS(0.002)GAPGS(0.974)PS(0.024)LMPNR	AS(-40.92)T(-40.92)GT(-43.04)VGMGAAS(-27.46)GAPGS(16.06)PS(-16.06)LMPNR	1447	3726;3727;3728;3729;3730;3731;3732;3733;3734
UID145	Cre01.g028300.t1.2	35.2	not assigned.unknown	(chl4|511192 : 332.0) no description available & (reliability: 100.0) & (original description: pacid=30788958 transcript=Cre01.g028300.t1.2 locus=Cre01.g028300 ID=Cre01.g028300.t1.2.v5.5 annot-version=v5.5)	0.842652	0.994686	0.15039	-1.25626	-2.57614	-1.8373	0.167804	-0.705865	-0.720372	0.484299	0.341398	0.00894899	-0.902967	-1.80125	-2.17809	-1.663	-2.22602	0.108454	S	3	___1	0.973468	0.0154155	47.331	25.287	47.331	-0.27914	9051800	161	18.1039	Cre01.g028300.t1.2|pacid=30788958|transcript=Cre01.g028300.t1.2	161	Cre01.g028300.t1.2|pacid=30788958|transcript=Cre01.g028300.t1.2	Cre01.g028300.t1.2|pacid=30788958|transcript=Cre01.g028300.t1.2	QRDTLPPARDQAPVASPSGAVPPPPAASKSF	>Cre01.g028300.t1.2|pacid=30788958|transcript=Cre01.g028300.t1.2 locus=Cre01.g028300 ID=Cre01.g028300.t1.2.v5.5 annot-version=v5.5	X;X;X;X;X;X;X;X;X;X;X;X;X;X;X;Phospho (STY);X;X;X;X;X;X;X;X;X;X;X;X;X;Phospho (STY);X	DT(0.006)LPPARDQAPVAS(0.973)PS(0.015)GAVPPPPAAS(0.006)K	DT(-22.25)LPPARDQAPVAS(18.1)PS(-18.1)GAVPPPPAAS(-22.35)K	144	5255
UID1453	Cre07.g340450.t1.1	35.2	not assigned.unknown	(chl4|524779 : 7421.0) no description available & (gnl|cdd|28988 : 65.9) no description available & (gnl|cdd|38816 : 56.9) no description available & (ipr019316 : 50.8432) G8 domain & (reliability: 100.0) & (original description: pacid=30775098 transcript=Cre07.g340450.t1.1 locus=Cre07.g340450 ID=Cre07.g340450.t1.1.v5.5 annot-version=v5.5)	0.108271	-0.177486	-0.164125	0.613696	-0.559417	-0.00751713	0.252247	-0.276912	0.236164	0.639951	0.177102	-1.43287	-2.84304	-2.32373	-1.16583	0.7141	1.05341	0.662378	S	2	___1	0.9999	0.000192037	102.29	48.433	102.29	0.63313	29059000	4762	40.1904	Cre07.g340450.t1.1|pacid=30775098|transcript=Cre07.g340450.t1.1	4762	Cre07.g340450.t1.1|pacid=30775098|transcript=Cre07.g340450.t1.1	Cre07.g340450.t1.1|pacid=30775098|transcript=Cre07.g340450.t1.1	SPRGSGAASPSNAPASPARAAGAAASPPVTP	>Cre07.g340450.t1.1|pacid=30775098|transcript=Cre07.g340450.t1.1 locus=Cre07.g340450 ID=Cre07.g340450.t1.1.v5.5 annot-version=v5.5	X;X;X;X;X;X;X;X;Phospho (STY);X;Phospho (STY);X;X;X;X;Phospho (STY);X;X;X;X;X;X;X;X;X;Phospho (STY);X;X;X;Phospho (STY);X	GSGAASPSNAPAS(1)PAR	GS(-58.45)GAAS(-56.09)PS(-40.19)NAPAS(40.19)PAR	1452	8503;8504;8505;8506;8507;8508;8509;8510;8511;8512;8514;8515;8516;8518;8519
UID1454	Cre07.g340450.t1.1	35.2	not assigned.unknown	(chl4|524779 : 7421.0) no description available & (gnl|cdd|28988 : 65.9) no description available & (gnl|cdd|38816 : 56.9) no description available & (ipr019316 : 50.8432) G8 domain & (reliability: 100.0) & (original description: pacid=30775098 transcript=Cre07.g340450.t1.1 locus=Cre07.g340450 ID=Cre07.g340450.t1.1.v5.5 annot-version=v5.5)	0.41306	0.455187	0.525999	-0.135958	-0.0538574	-0.0225137	-0.214055	-0.0480808	1.0279	2.59835	1.34931	-2.66694	-2.47017	-2.41366	-1.13103	-0.791385	-1.36993	-0.238991	S	2	___1	0.999993	0.00831408	69.379	24.033	63.29	-0.20677	29853000	4843	53.2971	Cre07.g340450.t1.1|pacid=30775098|transcript=Cre07.g340450.t1.1	4843	Cre07.g340450.t1.1|pacid=30775098|transcript=Cre07.g340450.t1.1	Cre07.g340450.t1.1|pacid=30775098|transcript=Cre07.g340450.t1.1	SLMPNRGTSMIAGPDSRGRSAADLGARPPSA	>Cre07.g340450.t1.1|pacid=30775098|transcript=Cre07.g340450.t1.1 locus=Cre07.g340450 ID=Cre07.g340450.t1.1.v5.5 annot-version=v5.5	X;X;Oxidation (M);X;X;X;X;X;X;Oxidation (M);X;X;X;X;X;Phospho (STY);X;X;X;Phospho (STY);X;X;X;X;X;X;X;X;X;Phospho (STY);X	GTSMIAGPDS(1)R	GT(-56.67)S(-53.3)MIAGPDS(53.3)R	1453	8780;8781;8782;8783
UID1456	Cre07.g340450.t1.1	35.2	not assigned.unknown	(chl4|524779 : 7421.0) no description available & (gnl|cdd|28988 : 65.9) no description available & (gnl|cdd|38816 : 56.9) no description available & (ipr019316 : 50.8432) G8 domain & (reliability: 100.0) & (original description: pacid=30775098 transcript=Cre07.g340450.t1.1 locus=Cre07.g340450 ID=Cre07.g340450.t1.1.v5.5 annot-version=v5.5)	2.74521	-0.729106	1.87289	2.62931	2.74066	2.53131	2.95948	2.74481	3.60664	3.63821	-2.66176	2.9118	-1.44744	-1.839	-1.47714	1.06165	-1.23345	1.04711	S	2	___1	0.952683	1.41212e-296	222.18	170.66	142.56	0.3408	49080000	4440	13.0393	Cre07.g340450.t1.1|pacid=30775098|transcript=Cre07.g340450.t1.1	4440	Cre07.g340450.t1.1|pacid=30775098|transcript=Cre07.g340450.t1.1	Cre07.g340450.t1.1|pacid=30775098|transcript=Cre07.g340450.t1.1	AGLPGASPSATNARRSFTAMDNVAGSPSGTP	>Cre07.g340450.t1.1|pacid=30775098|transcript=Cre07.g340450.t1.1 locus=Cre07.g340450 ID=Cre07.g340450.t1.1.v5.5 annot-version=v5.5	X;X;X;X;X;X;X;X;Phospho (STY);X;Phospho (STY);X;X;X;X;Phospho (STY);X;X;X;X;X;X;X;X;X;X;X;X;X;X;X	S(0.953)FT(0.047)AMDNVAGSPSGTPLFIR	S(13.04)FT(-13.04)AMDNVAGS(-82.91)PS(-89.01)GT(-101.13)PLFIR	1455	16021;17320;17321;17322;17323;17324;17325
UID1457	Cre07.g340450.t1.1	35.2	not assigned.unknown	(chl4|524779 : 7421.0) no description available & (gnl|cdd|28988 : 65.9) no description available & (gnl|cdd|38816 : 56.9) no description available & (ipr019316 : 50.8432) G8 domain & (reliability: 100.0) & (original description: pacid=30775098 transcript=Cre07.g340450.t1.1 locus=Cre07.g340450 ID=Cre07.g340450.t1.1.v5.5 annot-version=v5.5)	3.76065	3.98326	3.32513	3.97723	-1.20687	3.32552	2.54265	5.28667	5.89607	4.16111	6.01776	6.48696	4.74501	-1.74301	5.11573	2.9604	3.76233	3.25095	S	2	___1	1	2.01033e-21	141.82	76.321	137.81	0.063845	223360000	4689	103.624	Cre07.g340450.t1.1|pacid=30775098|transcript=Cre07.g340450.t1.1	4689	Cre07.g340450.t1.1|pacid=30775098|transcript=Cre07.g340450.t1.1	Cre07.g340450.t1.1|pacid=30775098|transcript=Cre07.g340450.t1.1	GVEHSTHSASSGRRVSQLEGLTRTAVADPRV	>Cre07.g340450.t1.1|pacid=30775098|transcript=Cre07.g340450.t1.1 locus=Cre07.g340450 ID=Cre07.g340450.t1.1.v5.5 annot-version=v5.5	X;X;X;X;X;X;X;X;X;X;X;X;X;X;X;Phospho (STY);X;X;X;X;X;X;X;X;X;X;X;X;X;X;X	RVS(1)QLEGLTR	RVS(103.62)QLEGLT(-103.62)R	1456	16197;16198;16199;16200;16201;16202;16203;16204;16205;16206
UID1458	Cre07.g340450.t1.1	35.2	not assigned.unknown	(chl4|524779 : 7421.0) no description available & (gnl|cdd|28988 : 65.9) no description available & (gnl|cdd|38816 : 56.9) no description available & (ipr019316 : 50.8432) G8 domain & (reliability: 100.0) & (original description: pacid=30775098 transcript=Cre07.g340450.t1.1 locus=Cre07.g340450 ID=Cre07.g340450.t1.1.v5.5 annot-version=v5.5)	-2.36791	5.62073	5.87544	3.58074	-1.74497	4.12526	6.30452	4.48174	6.77025	6.59302	8.02969	7.48114	-2.77412	-1.22792	5.21086	4.04188	-2.55965	-1.71675	S	3	___1	1	1.10736e-207	187.78	141.53	131.4	0.73906	665190000	4927	105.793	Cre07.g340450.t1.1|pacid=30775098|transcript=Cre07.g340450.t1.1	4927	Cre07.g340450.t1.1|pacid=30775098|transcript=Cre07.g340450.t1.1	Cre07.g340450.t1.1|pacid=30775098|transcript=Cre07.g340450.t1.1	GLAGGHEVAGEEAEDSPAAGRAAARSPAGLH	>Cre07.g340450.t1.1|pacid=30775098|transcript=Cre07.g340450.t1.1 locus=Cre07.g340450 ID=Cre07.g340450.t1.1.v5.5 annot-version=v5.5	X;X;X;X;X;X;X;X;X;X;X;X;X;X;X;Phospho (STY);X;X;X;X;X;X;X;X;X;Phospho (STY);X;X;X;X;X	SDVAALIVGGGLAGGHEVAGEEAEDS(1)PAAGR	S(-105.79)DVAALIVGGGLAGGHEVAGEEAEDS(105.79)PAAGR	1457	17189;17190;17191;17192;17193;17194;17195;17196;17197;17198;17199;17200;17201;17202;17203;17204
UID1459	Cre07.g340450.t1.1	35.2	not assigned.unknown	(chl4|524779 : 7421.0) no description available & (gnl|cdd|28988 : 65.9) no description available & (gnl|cdd|38816 : 56.9) no description available & (ipr019316 : 50.8432) G8 domain & (reliability: 100.0) & (original description: pacid=30775098 transcript=Cre07.g340450.t1.1 locus=Cre07.g340450 ID=Cre07.g340450.t1.1.v5.5 annot-version=v5.5)	-3.21307	-1.47225	1.56223	-0.510628	0.435326	-1.96097	1.92977	0.0381519	0.540349	0.831165	-2.30449	-1.81949	-1.55555	-2.37172	-2.45939	-2.28901	-1.19988	-1.58849	S	2	___1	0.948689	0.000249374	98.754	59.36	67.118	0.61284	10973000	4943	13.171	Cre07.g340450.t1.1|pacid=30775098|transcript=Cre07.g340450.t1.1	4943	Cre07.g340450.t1.1|pacid=30775098|transcript=Cre07.g340450.t1.1	Cre07.g340450.t1.1|pacid=30775098|transcript=Cre07.g340450.t1.1	PAAGRAAARSPAGLHSDSMRQRHAN______	>Cre07.g340450.t1.1|pacid=30775098|transcript=Cre07.g340450.t1.1 locus=Cre07.g340450 ID=Cre07.g340450.t1.1.v5.5 annot-version=v5.5	X;X;X;X;X;X;X;X;X;X;X;X;X;X;X;Phospho (STY);X;X;Oxidation (M);X;X;X;X;X;X;X;X;X;X;X;X	S(0.006)PAGLHS(0.949)DS(0.046)MR	S(-22.29)PAGLHS(13.17)DS(-13.17)MR	1458	18471;18472;18473;18474;18478
UID1460	Cre07.g340450.t1.1	35.2	not assigned.unknown	(chl4|524779 : 7421.0) no description available & (gnl|cdd|28988 : 65.9) no description available & (gnl|cdd|38816 : 56.9) no description available & (ipr019316 : 50.8432) G8 domain & (reliability: 100.0) & (original description: pacid=30775098 transcript=Cre07.g340450.t1.1 locus=Cre07.g340450 ID=Cre07.g340450.t1.1.v5.5 annot-version=v5.5)	2.23526	-1.34695	1.61517	0.0827377	1.13053	0.549854	0.377853	1.30878	0.654776	0.587057	-0.305188	-1.29576	-2.4021	-1.42753	-2.66993	0.34414	-1.10779	1.94333	S	2	___1	0.99063	0.000391807	97.767	70.618	70.272	0.049924	26712000	4945	20.6521	Cre07.g340450.t1.1|pacid=30775098|transcript=Cre07.g340450.t1.1	4945	Cre07.g340450.t1.1|pacid=30775098|transcript=Cre07.g340450.t1.1	Cre07.g340450.t1.1|pacid=30775098|transcript=Cre07.g340450.t1.1	AGRAAARSPAGLHSDSMRQRHAN________	>Cre07.g340450.t1.1|pacid=30775098|transcript=Cre07.g340450.t1.1 locus=Cre07.g340450 ID=Cre07.g340450.t1.1.v5.5 annot-version=v5.5	X;X;X;X;X;X;X;X;X;X;X;X;X;X;X;Phospho (STY);Oxidation (M);X;X;X;X;X;X;X;X;X;X;X;X;X;X	S(0.001)PAGLHS(0.009)DS(0.991)MR	S(-30.69)PAGLHS(-20.65)DS(20.65)MR	1459	18475;18476;18477;18479;18480;18481;18482;18483
UID1463	Cre07.g340450.t1.1	35.2	not assigned.unknown	(chl4|524779 : 7421.0) no description available & (gnl|cdd|28988 : 65.9) no description available & (gnl|cdd|38816 : 56.9) no description available & (ipr019316 : 50.8432) G8 domain & (reliability: 100.0) & (original description: pacid=30775098 transcript=Cre07.g340450.t1.1 locus=Cre07.g340450 ID=Cre07.g340450.t1.1.v5.5 annot-version=v5.5)	3.41595	1.6925	2.89913	2.61228	-0.940436	2.65892	-1.02285	3.38493	4.05169	4.17361	4.95169	3.50404	-2.07988	-0.811965	2.0447	1.9416	2.52181	1.6656	S	3	___1	0.994638	3.44487e-30	115.67	81.455	108.78	-0.63547	378500000	4898	22.6833	Cre07.g340450.t1.1|pacid=30775098|transcript=Cre07.g340450.t1.1	4898	Cre07.g340450.t1.1|pacid=30775098|transcript=Cre07.g340450.t1.1	Cre07.g340450.t1.1|pacid=30775098|transcript=Cre07.g340450.t1.1	AMMLPGGMAEFAASPSLLRSDVAALIVGGGL	>Cre07.g340450.t1.1|pacid=30775098|transcript=Cre07.g340450.t1.1 locus=Cre07.g340450 ID=Cre07.g340450.t1.1.v5.5 annot-version=v5.5	X;Oxidation (M);Oxidation (M);X;X;X;X;Oxidation (M);X;X;X;X;X;X;X;Phospho (STY);X;X;X;X;X;X;X;X;X;X;X;X;X;X;X	TSAAAPEGGHAMMLPGGMAEFAAS(0.005)PS(0.995)LLR	T(-85.93)S(-85.93)AAAPEGGHAMMLPGGMAEFAAS(-22.68)PS(22.68)LLR	1462	20260;20261;20262;20263;20264;20265;20266;20267;20268;20269;20270;20271;20272;20273;20274;20275;20276;20277;20278;20279;20280;20281;20282;20283;20284;20285;20286;20287;20289;20290;20291;20292;20293;20294;20295
UID1481	Cre07.g346150.t1.1	35.2	not assigned.unknown	(chl4|524898 : 188.0) no description available & (gnl|cdd|84229 : 61.9) no description available & (gnl|cdd|36139 : 59.2) no description available & (reliability: 100.0) & (original description: pacid=30774982 transcript=Cre07.g346150.t1.1 locus=Cre07.g346150 ID=Cre07.g346150.t1.1.v5.5 annot-version=v5.5)	-0.426946	-1.58832	-0.852109	-1.55786	-0.98751	-0.745805	-1.92706	-1.42298	-0.629072	-0.60036	-0.603986	-1.53487	-1.29164	-1.18919	-0.55855	-1.47491	-0.123842	0.484523	S	2	___1	0.868444	0.0100615	65.905	41.03	65.905	-0.3373	6333400	507	8.1963	Cre07.g346150.t1.1|pacid=30774982|transcript=Cre07.g346150.t1.1	507	Cre07.g346150.t1.1|pacid=30774982|transcript=Cre07.g346150.t1.1	Cre07.g346150.t1.1|pacid=30774982|transcript=Cre07.g346150.t1.1	GAKRQTRSSSATARRSASADMAVAAAAAKGA	>Cre07.g346150.t1.1|pacid=30774982|transcript=Cre07.g346150.t1.1 locus=Cre07.g346150 ID=Cre07.g346150.t1.1.v5.5 annot-version=v5.5	X;X;X;X;X;X;X;X;X;X;X;X;X;X;X;Phospho (STY);X;X;X;X;Oxidation (M);X;X;X;X;X;X;X;X;X;X	RS(0.868)AS(0.132)ADMAVAAAAAK	RS(8.2)AS(-8.2)ADMAVAAAAAK	1480	16014
UID1489	Cre07.g347350.t1.1	35.2	not assigned.unknown	(chl4|524922 : 135.0) no description available & (gnl|cdd|38202 : 56.7) no description available & (reliability: 100.0) & (original description: pacid=30775307 transcript=Cre07.g347350.t1.1 locus=Cre07.g347350 ID=Cre07.g347350.t1.1.v5.5 annot-version=v5.5)	-2.27184	3.53017	3.1808	-2.18299	3.46416	3.80007	4.65995	-1.43603	3.62092	3.36956	3.44376	3.46853	-1.51127	-2.1188	4.05624	3.46817	3.13972	3.82343	S	3	___1	0.998198	3.80013e-16	116.35	69.646	89.043	-0.64565	123860000	73	27.9318	Cre07.g347350.t1.1|pacid=30775307|transcript=Cre07.g347350.t1.1;Cre07.g347250.t1.1|pacid=30775195|transcript=Cre07.g347250.t1.1	73;73	Cre07.g347350.t1.1|pacid=30775307|transcript=Cre07.g347350.t1.1	Cre07.g347350.t1.1|pacid=30775307|transcript=Cre07.g347350.t1.1	AQLDEVKDTKLTSMGSGQQQQQAQPATDRWR	>Cre07.g347350.t1.1|pacid=30775307|transcript=Cre07.g347350.t1.1 locus=Cre07.g347350 ID=Cre07.g347350.t1.1.v5.5 annot-version=v5.5;>Cre07.g347250.t1.1|pacid=30775195|transcript=Cre07.g347250.t1.1 locus=Cre07.g347250 ID=Cre07.g347250.t1.1.v5.5 annot-version	X;X;X;X;X;X;X;X;X;X;X;X;X;Oxidation (M);X;Phospho (STY);X;X;X;X;X;X;X;X;X;X;X;X;X;X;X	LTS(0.002)MGS(0.998)GQQQQQAQPATDRWR	LT(-37.11)S(-27.93)MGS(27.93)GQQQQQAQPAT(-68.01)DRWR	1488	13097;13098;13099;13100;13101;13103;13104
UID1497	Cre07.g348250.t1.2	35.2	not assigned.unknown	(chl4|524943 : 439.0) no description available & (gnl|cdd|38034 : 92.4) no description available & (at2g40430 : 73.6) FUNCTIONS IN: molecular_function unknown; INVOLVED IN: biological_process unknown; LOCATED IN: cellular_component unknown; EXPRESSED IN: 22 plant structures; EXPRESSED DURING: 13 growth stages; CONTAINS InterPro DOMAIN/s: Tumour suppressor protein Gltscr2 (InterPro:IPR011211), P60…	2.11918	1.39409	1.46405	1.36094	1.28746	1.91089	0.725624	-1.34585	1.01337	2.29859	1.13221	1.59893	3.95899	-1.82696	4.18588	1.87328	1.56965	-1.44763	S	2	___1	1	8.01304e-08	118.16	65.587	85.976	-0.14172	44554000	246	85.9764	Cre07.g348250.t1.2|pacid=30775230|transcript=Cre07.g348250.t1.2	246	Cre07.g348250.t1.2|pacid=30775230|transcript=Cre07.g348250.t1.2	Cre07.g348250.t1.2|pacid=30775230|transcript=Cre07.g348250.t1.2	RKAMGPSAPALRRSKSPPPLPVAARKVLGSK	>Cre07.g348250.t1.2|pacid=30775230|transcript=Cre07.g348250.t1.2 locus=Cre07.g348250 ID=Cre07.g348250.t1.2.v5.5 annot-version=v5.5	X;X;X;X;X;X;X;X;X;X;X;X;X;Phospho (STY);X;Phospho (STY);X;X;X;X;X;X;X;X;X;X;X;X;X;X;X	S(1)KS(1)PPPLPVAAR	S(85.98)KS(85.98)PPPLPVAAR	1496	18012;18014;18015;18016;18018;18019;18020;18021
UID1507	Cre07.g352850.t1.2	35.2	not assigned.unknown	(chl4|525042 : 95.9) no description available & (reliability: 100.0) & (original description: pacid=30774554 transcript=Cre07.g352850.t1.2 locus=Cre07.g352850 ID=Cre07.g352850.t1.2.v5.5 annot-version=v5.5)	1.71173	3.43168	3.61583	0.374004	0.537812	-0.893467	-1.11672	-2.22291	-1.85777	-1.43681	-1.83465	-1.24699	-1.20547	-0.834072	-1.48273	-1.64895	1.74312	2.22711	S	2	___1	0.904957	1.56893e-64	156.88	130.9	117.35	0.02637	77768000	90	9.78806	Cre07.g352850.t1.2|pacid=30774554|transcript=Cre07.g352850.t1.2	90	Cre07.g352850.t1.2|pacid=30774554|transcript=Cre07.g352850.t1.2	Cre07.g352850.t1.2|pacid=30774554|transcript=Cre07.g352850.t1.2	LKEGSRDSADKDMVVSTQTEEKSE_______	>Cre07.g352850.t1.2|pacid=30774554|transcript=Cre07.g352850.t1.2 locus=Cre07.g352850 ID=Cre07.g352850.t1.2.v5.5 annot-version=v5.5	X;X;X;X;X;X;X;X;X;X;X;X;Oxidation (M);X;X;Phospho (STY);X;X;X;X;X;X;X;X;X;X;X;X;X;X;X	DSADKDMVVS(0.905)T(0.095)QTEEKSE	DS(-75)ADKDMVVS(9.79)T(-9.79)QT(-46.35)EEKS(-71.21)E	1506	5179;5188;5189;5194
UID1508	Cre07.g352850.t1.2	35.2	not assigned.unknown	(chl4|525042 : 95.9) no description available & (reliability: 100.0) & (original description: pacid=30774554 transcript=Cre07.g352850.t1.2 locus=Cre07.g352850 ID=Cre07.g352850.t1.2.v5.5 annot-version=v5.5)	1.30081	3.41393	3.22543	-0.562032	-0.29103	-0.118532	-1.32711	-1.50858	-2.6926	-0.972618	-1.83887	-2.15744	-2.53329	-2.09276	-1.25169	2.13352	1.35481	1.9297	S	2	___1	0.999973	3.17667e-64	154.31	120.4	120.8	-0.34217	67592000	97	45.692	Cre07.g352850.t1.2|pacid=30774554|transcript=Cre07.g352850.t1.2	97	Cre07.g352850.t1.2|pacid=30774554|transcript=Cre07.g352850.t1.2	Cre07.g352850.t1.2|pacid=30774554|transcript=Cre07.g352850.t1.2	SADKDMVVSTQTEEKSE______________	>Cre07.g352850.t1.2|pacid=30774554|transcript=Cre07.g352850.t1.2 locus=Cre07.g352850 ID=Cre07.g352850.t1.2.v5.5 annot-version=v5.5	X;X;X;X;X;Oxidation (M);X;X;X;X;X;X;X;X;X;Phospho (STY);X;X;X;X;X;X;X;X;X;X;X;X;X;X;X	DSADKDMVVSTQTEEKS(1)E	DS(-100.77)ADKDMVVS(-67.42)T(-68.86)QT(-45.69)EEKS(45.69)E	1507	5177;5190;5191;5192;5195;5196
UID1513	Cre07.g353650.t1.1	35.2	not assigned.unknown	(chl4|525061 : 731.0) no description available & (reliability: 100.0) & (original description: pacid=30774531 transcript=Cre07.g353650.t1.1 locus=Cre07.g353650 ID=Cre07.g353650.t1.1.v5.5 annot-version=v5.5)	0.645406	0.0860392	0.203789	-0.232635	-0.688681	0.0463034	0.0222423	0.337254	0.458193	0.662228	1.04161	-1.10868	-0.609667	-1.44066	-1.63811	-0.667486	-1.84391	0.0596056	S	2	___1	0.996589	1.28347e-50	141.38	105.08	141.38	0.72149	12021000	198	24.6562	Cre07.g353650.t1.1|pacid=30774531|transcript=Cre07.g353650.t1.1	198	Cre07.g353650.t1.1|pacid=30774531|transcript=Cre07.g353650.t1.1	Cre07.g353650.t1.1|pacid=30774531|transcript=Cre07.g353650.t1.1	QADGAEAGGQGGAAASPGSRARTGQSALARR	>Cre07.g353650.t1.1|pacid=30774531|transcript=Cre07.g353650.t1.1 locus=Cre07.g353650 ID=Cre07.g353650.t1.1.v5.5 annot-version=v5.5	X;X;X;X;X;X;X;X;X;X;X;X;X;X;X;Phospho (STY);X;X;X;X;X;X;X;X;X;X;X;X;X;X;X	GAQADGAEAGGQGGAAAS(0.997)PGS(0.003)R	GAQADGAEAGGQGGAAAS(24.66)PGS(-24.66)R	1512	7217;7218;7219;7220;7221;7222;7223;7224;7225;7226
UID1515	Cre07.g354600.t1.1	35.2	not assigned.unknown	(chl4|525079 : 1402.0) no description available & (gnl|cdd|36359 : 62.0) no description available & (gnl|cdd|34868 : 61.3) no description available & (reliability: 100.0) & (original description: pacid=30775277 transcript=Cre07.g354600.t1.1 locus=Cre07.g354600 ID=Cre07.g354600.t1.1.v5.5 annot-version=v5.5)	-0.578099	-2.71556	-0.873132	-0.493188	-0.250408	-0.661861	-0.379639	-0.990681	-0.164452	0.855927	1.15315	-1.76349	-1.54883	-2.52177	-2.11972	-0.359704	0.326021	0.541648	S	3	___1	0.999879	0.0142167	51.643	19.425	51.089	0.29384	9768800	4224	39.1638	Cre07.g354600.t1.1|pacid=30775277|transcript=Cre07.g354600.t1.1	4224	Cre07.g354600.t1.1|pacid=30775277|transcript=Cre07.g354600.t1.1	Cre07.g354600.t1.1|pacid=30775277|transcript=Cre07.g354600.t1.1	PSRIPHSPRFMAREGSIEGLGSPPGGGRMRS	>Cre07.g354600.t1.1|pacid=30775277|transcript=Cre07.g354600.t1.1 locus=Cre07.g354600 ID=Cre07.g354600.t1.1.v5.5 annot-version=v5.5	X;X;X;X;X;X;Phospho (STY);X;X;X;Oxidation (M);X;X;X;X;Phospho (STY);X;X;X;X;X;X;X;X;X;X;X;X;X;X;X	FMAREGS(1)IEGLGSPPGGGR	FMAREGS(39.16)IEGLGS(-39.16)PPGGGR	1514	5742;6721
UID1518	Cre07.g356200.t1.1	35.2	not assigned.unknown	(chl4|525110 : 224.0) no description available & (gnl|cdd|38804 : 59.0) no description available & (reliability: 100.0) & (original description: pacid=30774334 transcript=Cre07.g356200.t1.1 locus=Cre07.g356200 ID=Cre07.g356200.t1.1.v5.5 annot-version=v5.5)	-1.00387	-2.01322	-1.40277	-1.91978	-1.21564	-1.59131	-1.49837	-1.39886	-0.727765	1.20494	1.62112	-1.91589	-1.94003	-1.99164	2.67122	0.137076	0.863631	0.286277	S	2	___1	1	0.0101292	75.566	32.147	67.08	0.37509	9247300	290	67.0795	Cre07.g356200.t1.1|pacid=30774334|transcript=Cre07.g356200.t1.1	290	Cre07.g356200.t1.1|pacid=30774334|transcript=Cre07.g356200.t1.1	Cre07.g356200.t1.1|pacid=30774334|transcript=Cre07.g356200.t1.1	RPSAGPNSPSARAAGSPIAVRGTPTKHVAGS	>Cre07.g356200.t1.1|pacid=30774334|transcript=Cre07.g356200.t1.1 locus=Cre07.g356200 ID=Cre07.g356200.t1.1.v5.5 annot-version=v5.5	X;X;X;X;X;X;X;X;X;X;X;X;X;X;X;Phospho (STY);X;X;X;X;X;X;X;X;X;X;X;X;X;X;X	AAGS(1)PIAVR	AAGS(67.08)PIAVR	1517	450;451
UID1521	Cre07.g356500.t1.1	35.2	not assigned.unknown	(chl4|525116 : 2731.0) no description available & (gnl|cdd|47393 : 66.8) no description available & (gnl|cdd|37195 : 55.8) no description available & (ipr001054 : 53.133812) Adenylyl cyclase class-3/4/guanylyl cyclase & (reliability: 100.0) & (original description: pacid=30775341 transcript=Cre07.g356500.t1.1 locus=Cre07.g356500 ID=Cre07.g356500.t1.1.v5.5 annot-version=v5.5)	1.34459	0.982813	-1.7781	0.547724	1.49552	0.984936	0.582696	-0.0199841	0.832189	0.992974	1.00028	0.392407	-1.86466	-2.49443	1.115	0.206249	1.57798	1.75445	S	2	___1	0.999311	0.000303643	101.23	64.892	101.23	0.58954	16678000	1324	31.6147	Cre07.g356500.t1.1|pacid=30775341|transcript=Cre07.g356500.t1.1	1324	Cre07.g356500.t1.1|pacid=30775341|transcript=Cre07.g356500.t1.1	Cre07.g356500.t1.1|pacid=30775341|transcript=Cre07.g356500.t1.1	GNNGGGTRAGPVALDSPAASVAVRSYRPHGA	>Cre07.g356500.t1.1|pacid=30775341|transcript=Cre07.g356500.t1.1 locus=Cre07.g356500 ID=Cre07.g356500.t1.1.v5.5 annot-version=v5.5	X;X;X;X;X;X;X;X;X;X;X;X;X;X;X;Phospho (STY);X;X;X;X;X;X;X;X;X;X;X;X;X;X;X	AGPVALDS(0.999)PAAS(0.001)VAVR	AGPVALDS(31.61)PAAS(-31.61)VAVR	1520	1757;1758;1759;1760;1761;1762;1763
UID1522	Cre07.g357550.t1.2	35.2	not assigned.unknown	(chl4|525137 : 1086.0) no description available & (gnl|cdd|84229 : 57.6) no description available & (gnl|cdd|37262 : 51.9) no description available & (reliability: 100.0) & (original description: pacid=30774362 transcript=Cre07.g357550.t1.2 locus=Cre07.g357550 ID=Cre07.g357550.t1.2.v5.5 annot-version=v5.5)	1.84409	1.48066	0.908593	0.662762	1.56082	1.82364	2.62314	2.03681	1.74569	2.4798	2.28226	2.96215	-1.31516	-1.34196	2.29403	0.379097	1.79539	-1.26724	S	3	___1	0.999989	0.000858973	69.272	48.001	69.272	0.31712	30369000	912	53.9759	Cre07.g357550.t1.2|pacid=30774362|transcript=Cre07.g357550.t1.2	912	Cre07.g357550.t1.2|pacid=30774362|transcript=Cre07.g357550.t1.2	Cre07.g357550.t1.2|pacid=30774362|transcript=Cre07.g357550.t1.2	SSLAGVHLEPLAAAASPRASGSGAAALMRSP	>Cre07.g357550.t1.2|pacid=30774362|transcript=Cre07.g357550.t1.2 locus=Cre07.g357550 ID=Cre07.g357550.t1.2.v5.5 annot-version=v5.5	X;X;X;X;X;X;X;X;X;X;X;X;X;X;X;Phospho (STY);X;X;X;X;X;X;X;X;X;X;X;X;X;X;X	ASGYSSSSLAGVHLEPLAAAAS(1)PR	AS(-67)GY(-64.04)S(-61.24)S(-57.88)S(-53.98)S(-53.98)LAGVHLEPLAAAAS(53.98)PR	1521	3538;3539;3540;3541;3542
UID1523	Cre07.g357550.t1.2	35.2	not assigned.unknown	(chl4|525137 : 1086.0) no description available & (gnl|cdd|84229 : 57.6) no description available & (gnl|cdd|37262 : 51.9) no description available & (reliability: 100.0) & (original description: pacid=30774362 transcript=Cre07.g357550.t1.2 locus=Cre07.g357550 ID=Cre07.g357550.t1.2.v5.5 annot-version=v5.5)	1.62569	0.908242	1.28461	2.13803	1.90223	1.7307	1.74129	1.65551	1.6892	3.07254	2.80266	2.04218	-1.31405	-1.4924	2.98214	1.64525	1.45082	1.28626	S	2	___1	0.999976	9.8825e-119	173.34	107.45	148.9	0.15861	87915000	1219	48.0468	Cre07.g357550.t1.2|pacid=30774362|transcript=Cre07.g357550.t1.2	1219	Cre07.g357550.t1.2|pacid=30774362|transcript=Cre07.g357550.t1.2	Cre07.g357550.t1.2|pacid=30774362|transcript=Cre07.g357550.t1.2	ASHAGAASSALGGPASPGLASRANLGQGAMA	>Cre07.g357550.t1.2|pacid=30774362|transcript=Cre07.g357550.t1.2 locus=Cre07.g357550 ID=Cre07.g357550.t1.2.v5.5 annot-version=v5.5	X;X;X;X;X;X;X;X;X;X;X;X;X;X;X;Phospho (STY);X;X;X;X;X;X;X;X;X;X;X;X;X;X;X	ASHAGAASSALGGPAS(1)PGLASR	AS(-110.34)HAGAAS(-70.25)S(-50.91)ALGGPAS(48.05)PGLAS(-48.05)R	1522	3543;3544;3545;3546;3547;3548;3549;3550;3552;3553;3554;3555;3556;3557;3558;3559;3560;3561;3562;3563;3564;3565
UID1525	Cre07.g357550.t1.2	35.2	not assigned.unknown	(chl4|525137 : 1086.0) no description available & (gnl|cdd|84229 : 57.6) no description available & (gnl|cdd|37262 : 51.9) no description available & (reliability: 100.0) & (original description: pacid=30774362 transcript=Cre07.g357550.t1.2 locus=Cre07.g357550 ID=Cre07.g357550.t1.2.v5.5 annot-version=v5.5)	1.69948	0.344013	1.60995	-2.41241	1.92552	-0.502298	0.771756	0.919364	-2.71616	-1.00505	1.32994	-1.32439	-0.996655	1.42665	1.31241	-0.871994	-2.72412	0.884721	S	2	___1	0.971195	2.2814e-07	112.55	78.358	112.55	-0.59251	40703000	1362	15.2784	Cre07.g357550.t1.2|pacid=30774362|transcript=Cre07.g357550.t1.2	1362	Cre07.g357550.t1.2|pacid=30774362|transcript=Cre07.g357550.t1.2	Cre07.g357550.t1.2|pacid=30774362|transcript=Cre07.g357550.t1.2	GGASLVAARGAGGDTSPPLVSSQLKGGGGAA	>Cre07.g357550.t1.2|pacid=30774362|transcript=Cre07.g357550.t1.2 locus=Cre07.g357550 ID=Cre07.g357550.t1.2.v5.5 annot-version=v5.5	X;X;X;X;X;X;X;X;X;X;X;X;X;X;X;Phospho (STY);X;X;X;X;X;X;X;X;X;X;X;X;X;X;X	GAGGDT(0.029)S(0.971)PPLVSSQLK	GAGGDT(-15.28)S(15.28)PPLVS(-68.69)S(-67.86)QLK	1524	7087;7088;7089;7090;7091;7092;7093;7094
UID153	Cre01.g028300.t1.2	35.2	not assigned.unknown	(chl4|511192 : 332.0) no description available & (reliability: 100.0) & (original description: pacid=30788958 transcript=Cre01.g028300.t1.2 locus=Cre01.g028300 ID=Cre01.g028300.t1.2.v5.5 annot-version=v5.5)	0.554725	0.375876	-0.490909	-1.23309	-1.82833	-0.444403	-2.21904	-1.30907	-1.76558	-1.3047	-1.77905	-1.63439	-2.04061	-1.77554	-1.7262	0.367962	-0.728025	0.409198	S	2	___1	0.993818	9.54599e-05	120.27	82.764	77.533	0.28698	9582400	204	22.0718	Cre01.g028300.t1.2|pacid=30788958|transcript=Cre01.g028300.t1.2	204	Cre01.g028300.t1.2|pacid=30788958|transcript=Cre01.g028300.t1.2	Cre01.g028300.t1.2|pacid=30788958|transcript=Cre01.g028300.t1.2	AGGSGGSGQQLRSFSSMQGRTGFGSGGGAPP	>Cre01.g028300.t1.2|pacid=30788958|transcript=Cre01.g028300.t1.2 locus=Cre01.g028300 ID=Cre01.g028300.t1.2.v5.5 annot-version=v5.5	X;X;X;X;X;X;X;X;X;X;X;X;X;X;X;Phospho (STY);Oxidation (M);X;X;X;X;X;X;X;X;X;X;X;X;X;X	SFS(0.006)S(0.994)MQGR	S(-48.38)FS(-22.07)S(22.07)MQGR	152	17286;17287;17288;17289;17290;17291;17292;17293
UID1537	Cre08.g359850.t1.1	35.2	not assigned.unknown	(chl4|525218 : 353.0) no description available & (reliability: 100.0) & (original description: pacid=30773665 transcript=Cre08.g359850.t1.1 locus=Cre08.g359850 ID=Cre08.g359850.t1.1.v5.5 annot-version=v5.5)	1.38047	-2.62496	1.20253	0.719461	-1.15576	0.866365	0.177404	-2.22833	-1.87831	1.62191	2.59657	-0.435453	2.93095	4.2487	-2.07714	1.08731	1.17785	-0.771286	S	2	___1	0.992679	0.0124854	83.862	28.421	83.862	0.32362	22566000	149	24.7944	Cre08.g359850.t1.1|pacid=30773665|transcript=Cre08.g359850.t1.1	149	Cre08.g359850.t1.1|pacid=30773665|transcript=Cre08.g359850.t1.1	Cre08.g359850.t1.1|pacid=30773665|transcript=Cre08.g359850.t1.1	HQDTKGLKLPPVRSTSAPSQRGLQRRPSSSS	>Cre08.g359850.t1.1|pacid=30773665|transcript=Cre08.g359850.t1.1 locus=Cre08.g359850 ID=Cre08.g359850.t1.1.v5.5 annot-version=v5.5	X;X;X;X;X;X;X;X;X;X;X;X;X;X;X;Phospho (STY);X;X;X;X;X;X;X;X;X;X;X;X;X;X;Phospho (STY)	S(0.003)T(0.003)S(0.993)APS(0.001)QR	S(-24.79)T(-24.79)S(24.79)APS(-31.28)QR	1536	19258
UID1543	Cre08.g362850.t1.1	35.2	not assigned.unknown	(chl4|525280 : 263.0) no description available & (gnl|cdd|38804 : 65.1) no description available & (gnl|cdd|84229 : 57.6) no description available & (reliability: 100.0) & (original description: pacid=30774157 transcript=Cre08.g362850.t1.1 locus=Cre08.g362850 ID=Cre08.g362850.t1.1.v5.5 annot-version=v5.5)	0.83138	1.16686	0.67432	-1.58729	1.21907	0.17315	-0.344917	-0.0497977	0.0250949	1.64443	-0.917606	-2.26491	-1.9468	-1.75007	-2.0326	0.325031	0.64502	1.00583	S	2	___1	0.98241	8.1335e-89	163.4	124.36	104.3	0.70853	13198000	113	17.4705	Cre08.g362850.t1.1|pacid=30774157|transcript=Cre08.g362850.t1.1	113	Cre08.g362850.t1.1|pacid=30774157|transcript=Cre08.g362850.t1.1	Cre08.g362850.t1.1|pacid=30774157|transcript=Cre08.g362850.t1.1	ALGGGPMRPRSARAGSTGAVASADAAGGSSS	>Cre08.g362850.t1.1|pacid=30774157|transcript=Cre08.g362850.t1.1 locus=Cre08.g362850 ID=Cre08.g362850.t1.1.v5.5 annot-version=v5.5	X;X;X;X;X;X;X;X;X;X;X;X;X;X;X;Phospho (STY);X;X;X;X;X;X;X;X;X;X;X;X;X;X;X	AGS(0.982)T(0.018)GAVASADAAGGSSSR	AGS(17.47)T(-17.47)GAVAS(-62.01)ADAAGGS(-99.29)S(-102.82)S(-102.82)R	1542	1991;1992;1993;1995;1996;1997;1998;2000;2001
UID1548	Cre08.g366300.t1.1	35.2	not assigned.unknown	(chl4|525351 : 91.7) no description available & (reliability: 100.0) & (original description: pacid=30773619 transcript=Cre08.g366300.t1.1 locus=Cre08.g366300 ID=Cre08.g366300.t1.1.v5.5 annot-version=v5.5)	-0.688604	-1.93213	-0.707202	-0.828521	-1.14977	-1.77258	-0.637274	-0.706552	-0.479948	0.331124	0.133285	-1.34042	-1.01443	-1.44681	-2.80264	-0.155658	-0.0809323	-0.259499	S	2	___1	1	0.00145404	87.719	33.377	87.719	-0.031173	6395700	1061	87.7194	Cre08.g366300.t1.1|pacid=30773619|transcript=Cre08.g366300.t1.1	1061	Cre08.g366300.t1.1|pacid=30773619|transcript=Cre08.g366300.t1.1	Cre08.g366300.t1.1|pacid=30773619|transcript=Cre08.g366300.t1.1	PHGAYAHQYGRDGPASAPVIRAGAATASGGN	>Cre08.g366300.t1.1|pacid=30773619|transcript=Cre08.g366300.t1.1 locus=Cre08.g366300 ID=Cre08.g366300.t1.1.v5.5 annot-version=v5.5	X;X;X;X;X;X;X;X;X;X;X;X;X;X;X;Phospho (STY);X;X;X;X;X;X;X;X;X;X;X;X;X;X;X	DGPAS(1)APVIR	DGPAS(87.72)APVIR	1547	4788
UID1549	Cre08.g366300.t1.1	35.2	not assigned.unknown	(chl4|525351 : 91.7) no description available & (reliability: 100.0) & (original description: pacid=30773619 transcript=Cre08.g366300.t1.1 locus=Cre08.g366300 ID=Cre08.g366300.t1.1.v5.5 annot-version=v5.5)	0.767788	0.00222666	-0.292137	0.0870351	0.727067	0.715348	0.657338	0.253163	0.245898	1.58623	1.36491	0.798858	-2.40294	2.08248	1.74236	-0.382531	1.11343	0.860918	S	2	___1	0.992235	0.00358979	66.977	40.618	53.254	0.093302	15688000	933	22.1749	Cre08.g366300.t1.1|pacid=30773619|transcript=Cre08.g366300.t1.1	933	Cre08.g366300.t1.1|pacid=30773619|transcript=Cre08.g366300.t1.1	Cre08.g366300.t1.1|pacid=30773619|transcript=Cre08.g366300.t1.1	ALAEAATSPRVSAPVSPGPTAAATAATRIVT	>Cre08.g366300.t1.1|pacid=30773619|transcript=Cre08.g366300.t1.1 locus=Cre08.g366300 ID=Cre08.g366300.t1.1.v5.5 annot-version=v5.5	X;X;X;X;X;X;X;X;X;X;X;X;X;X;X;Phospho (STY);X;X;X;X;X;X;X;X;X;X;X;X;X;X;X	VSAPVS(0.992)PGPT(0.006)AAAT(0.001)AATR	VS(-39.25)APVS(22.17)PGPT(-22.17)AAAT(-29.19)AAT(-33.56)R	1548	22174;22175;22176;22177
UID1550	Cre08.g366700.t1.1	35.2	not assigned.unknown	(chl4|525359 : 261.0) no description available & (gnl|cdd|38804 : 50.9) no description available & (reliability: 100.0) & (original description: pacid=30774068 transcript=Cre08.g366700.t1.1 locus=Cre08.g366700 ID=Cre08.g366700.t1.1.v5.5 annot-version=v5.5)	-1.22697	-0.923623	-1.42104	-1.19729	-3.09071	-0.497211	-0.79899	-1.28482	-0.461906	0.664761	0.490631	-1.89828	-1.38777	-1.18233	-2.22526	-2.33116	-1.69198	-2.90274	S	2	___1	0.997724	0.00253695	85.536	39.183	85.536	0.27658	5519500	87	26.4192	Cre08.g366700.t1.1|pacid=30774068|transcript=Cre08.g366700.t1.1	87	Cre08.g366700.t1.1|pacid=30774068|transcript=Cre08.g366700.t1.1	Cre08.g366700.t1.1|pacid=30774068|transcript=Cre08.g366700.t1.1	RAAPSTPTAEGRASGSPQPGARSTAFQGACW	>Cre08.g366700.t1.1|pacid=30774068|transcript=Cre08.g366700.t1.1 locus=Cre08.g366700 ID=Cre08.g366700.t1.1.v5.5 annot-version=v5.5	X;X;X;X;X;X;X;X;X;X;X;X;X;X;X;Phospho (STY);X;X;X;X;X;X;X;X;X;X;X;X;X;X;X	AS(0.002)GS(0.998)PQPGAR	AS(-26.42)GS(26.42)PQPGAR	1549	3537
UID1559	Cre08.g367950.t1.1	35.2	not assigned.unknown	(chl4|525387 : 582.0) no description available & (gnl|cdd|35834 : 68.8) no description available & (gnl|cdd|28920 : 67.4) no description available & (reliability: 100.0) & (original description: pacid=30773616 transcript=Cre08.g367950.t1.1 locus=Cre08.g367950 ID=Cre08.g367950.t1.1.v5.5 annot-version=v5.5)	0.639395	-2.26957	-0.0999682	-0.582943	-0.0909371	0.0774294	-0.959908	-1.52483	-1.46487	0.271875	0.60333	-2.42837	-1.61781	-2.67963	-2.46421	-0.960034	-1.88043	-1.51195	S	3	___1	0.979249	0.00173179	71.524	53.472	52.814	0.19858	14712000	1489	17.3495	Cre08.g367950.t1.1|pacid=30773616|transcript=Cre08.g367950.t1.1	1489	Cre08.g367950.t1.1|pacid=30773616|transcript=Cre08.g367950.t1.1	Cre08.g367950.t1.1|pacid=30773616|transcript=Cre08.g367950.t1.1	VHGTEGGVAGTAAGASPSRMGGGGGGGGGGG	>Cre08.g367950.t1.1|pacid=30773616|transcript=Cre08.g367950.t1.1 locus=Cre08.g367950 ID=Cre08.g367950.t1.1.v5.5 annot-version=v5.5	X;X;X;X;X;X;X;X;X;X;X;X;X;X;X;Phospho (STY);X;X;X;X;X;X;X;X;X;X;X;X;X;X;X	VVHGT(0.001)EGGVAGT(0.002)AAGAS(0.979)PS(0.018)R	VVHGT(-29.77)EGGVAGT(-27.63)AAGAS(17.35)PS(-17.35)R	1558	22498;22499
UID1562	Cre08.g373550.t1.2	35.2	not assigned.unknown	(chl4|525510 : 484.0) no description available & (gnl|cdd|38251 : 123.0) no description available & (gnl|cdd|72882 : 91.0) no description available & (ipr000086 : 59.279427) NUDIX hydrolase domain & (reliability: 100.0) & (original description: pacid=30773922 transcript=Cre08.g373550.t1.2 locus=Cre08.g373550 ID=Cre08.g373550.t1.2.v5.5 annot-version=v5.5)	1.42339	1.65584	1.44336	-1.55077	2.54881	1.37737	1.5455	1.43699	2.17676	2.93768	2.4771	-0.437039	3.34253	2.87128	3.20142	2.78314	2.91298	1.95363	S	2	___1	0.997524	0.0176977	62.799	10.318	62.799	0.072676	38117000	941	26.3528	Cre08.g373550.t1.2|pacid=30773922|transcript=Cre08.g373550.t1.2	941	Cre08.g373550.t1.2|pacid=30773922|transcript=Cre08.g373550.t1.2	Cre08.g373550.t1.2|pacid=30773922|transcript=Cre08.g373550.t1.2	FFKPKPRAPSTVGGGSKLKGFAAHAVGRPER	>Cre08.g373550.t1.2|pacid=30773922|transcript=Cre08.g373550.t1.2 locus=Cre08.g373550 ID=Cre08.g373550.t1.2.v5.5 annot-version=v5.5	X;X;X;X;X;X;X;X;X;X;X;X;X;X;X;Phospho (STY);X;X;X;X;X;X;X;X;X;X;X;X;X;X;X	APST(0.002)VGGGS(0.998)K	APS(-37.78)T(-26.35)VGGGS(26.35)K	1561	3138
UID1563	Cre08.g374100.t2.1	35.2	not assigned.unknown	(chl4|525521 : 122.0) no description available & (reliability: 100.0) & (original description: pacid=30773396 transcript=Cre08.g374100.t2.1 locus=Cre08.g374100 ID=Cre08.g374100.t2.1.v5.5 annot-version=v5.5)	4.46408	4.70116	4.72027	4.3752	5.40886	4.62912	4.52243	3.58568	4.65397	4.03007	4.70133	5.01206	-2.49551	-1.56255	4.29034	6.08573	6.71044	6.4079	S	2	___1	1	3.0002e-52	151.22	92.282	65.949	-0.37265	543660000	138	65.9493	Cre08.g374100.t2.1|pacid=30773396|transcript=Cre08.g374100.t2.1;Cre08.g374100.t1.1|pacid=30773395|transcript=Cre08.g374100.t1.1	138;141	Cre08.g374100.t2.1|pacid=30773396|transcript=Cre08.g374100.t2.1	Cre08.g374100.t2.1|pacid=30773396|transcript=Cre08.g374100.t2.1	GGANVLLSALRNVDRSLDELEQNPLPLQREI	>Cre08.g374100.t2.1|pacid=30773396|transcript=Cre08.g374100.t2.1 locus=Cre08.g374100 ID=Cre08.g374100.t2.1.v5.5 annot-version=v5.5;>Cre08.g374100.t1.1|pacid=30773395|transcript=Cre08.g374100.t1.1 locus=Cre08.g374100 ID=Cre08.g374100.t1.1.v5.5 annot-version	X;X;X;X;X;X;X;X;X;X;X;X;X;X;X;Phospho (STY);X;X;X;X;X;X;X;X;X;X;X;X;X;X;X	NVDRS(1)LDELEQNPLPLQR	NVDRS(65.95)LDELEQNPLPLQR	1562	14806;14807;14808;14809;14810;14811;14812;14813;14814;14815;14816;14817;14818;14819;14820;14821
UID1567	Cre08.g375050.t1.2	35.2	not assigned.unknown	(chl4|525539 : 395.0) no description available & (reliability: 100.0) & (original description: pacid=30773987 transcript=Cre08.g375050.t1.2 locus=Cre08.g375050 ID=Cre08.g375050.t1.2.v5.5 annot-version=v5.5)	0.813555	-1.4676	-0.846142	1.23006	1.06624	1.61734	-0.426338	0.0193167	0.591551	1.03812	-2.32715	-0.470458	-1.44455	-1.15413	-1.6069	-0.794319	-2.91868	-0.861162	S	2	___1	0.982636	0.00182167	89.462	61.728	63.225	-0.24302	24076000	280	17.8617	Cre08.g375050.t1.2|pacid=30773987|transcript=Cre08.g375050.t1.2	280	Cre08.g375050.t1.2|pacid=30773987|transcript=Cre08.g375050.t1.2	Cre08.g375050.t1.2|pacid=30773987|transcript=Cre08.g375050.t1.2	RPSTLRSPAQQAATASFAGLPRQ________	>Cre08.g375050.t1.2|pacid=30773987|transcript=Cre08.g375050.t1.2 locus=Cre08.g375050 ID=Cre08.g375050.t1.2.v5.5 annot-version=v5.5	X;X;X;X;X;X;X;X;X;X;X;X;X;X;X;Phospho (STY);X;X;X;X;X;X;X;X;X;X;X;X;X;X;X	S(0.001)PAQQAAT(0.016)AS(0.983)FAGLPRQ	S(-28.83)PAQQAAT(-17.86)AS(17.86)FAGLPRQ	1566	18495;18500;18501;18502;18503;18504
UID1573	Cre08.g375850.t1.2	35.2	not assigned.unknown	(chl4|525557 : 140.0) no description available & (reliability: 100.0) & (original description: pacid=30773776 transcript=Cre08.g375850.t1.2 locus=Cre08.g375850 ID=Cre08.g375850.t1.2.v5.5 annot-version=v5.5)	-1.94619	-2.11018	0.374288	-1.57107	-1.39674	-0.695634	-1.65921	-0.761167	0.673868	-1.47986	0.756391	-0.940267	-0.539656	-0.884259	1.06754	0.361427	1.45285	-1.87433	S	2	___1	1	0.000398459	85.271	49.242	50.102	-0.066522	24868000	2	50.1018	Cre08.g375850.t1.2|pacid=30773776|transcript=Cre08.g375850.t1.2	2	Cre08.g375850.t1.2|pacid=30773776|transcript=Cre08.g375850.t1.2	Cre08.g375850.t1.2|pacid=30773776|transcript=Cre08.g375850.t1.2	______________MSDSDDEPLVLKKGKAA	>Cre08.g375850.t1.2|pacid=30773776|transcript=Cre08.g375850.t1.2 locus=Cre08.g375850 ID=Cre08.g375850.t1.2.v5.5 annot-version=v5.5	X;X;X;X;X;X;X;X;X;X;X;X;X;X;X;Phospho (STY);X;Phospho (STY);X;X;X;X;X;X;X;X;X;X;X;X;X	S(1)DS(1)DDEPLVLKK	S(50.1)DS(50.1)DDEPLVLKK	1572	17176;17177;17178;17179;17180;17181
UID1577	Cre08.g375950.t1.1	35.2	not assigned.unknown	(chl4|525560 : 360.0) no description available & (loc_os02g54710.1 : 91.7) no description available & (at3g09250 : 84.3) Nuclear transport factor 2 (NTF2) family protein; FUNCTIONS IN: DNA binding, nuclease activity; INVOLVED IN: nucleotide-excision repair; EXPRESSED IN: 22 plant structures; EXPRESSED DURING: 13 growth stages; CONTAINS InterPro DOMAIN/s: UvrB/UvrC protein (InterPro:IPR001943); BE…	4.51532	4.64037	4.41202	4.30927	0.730987	-2.31353	0.5468	3.35819	4.78972	3.13663	3.8945	-1.8525	-2.09357	-1.57264	3.98268	2.17065	-1.72183	-1.93527	S	3	___1	0.826135	3.64434e-276	213.71	168.04	113.51	-0.089451	128880000	49	6.76838	Cre08.g375950.t1.1|pacid=30774062|transcript=Cre08.g375950.t1.1	49	Cre08.g375950.t1.1|pacid=30774062|transcript=Cre08.g375950.t1.1	Cre08.g375950.t1.1|pacid=30774062|transcript=Cre08.g375950.t1.1	LLHASPRRPVGCRSLSLDAEDLDTPIADLEQ	>Cre08.g375950.t1.1|pacid=30774062|transcript=Cre08.g375950.t1.1 locus=Cre08.g375950 ID=Cre08.g375950.t1.1.v5.5 annot-version=v5.5	X;X;X;X;X;X;X;X;X;X;X;X;X;X;X;Phospho (STY);X;X;X;X;X;X;X;X;X;X;X;X;X;X;X	S(0.174)LS(0.826)LDAEDLDTPIADLEQALKR	S(-6.77)LS(6.77)LDAEDLDT(-94.16)PIADLEQALKR	1576	18261;18262;18263;18264;18265;18266;18267;18268;18269;18270;18271;18274
UID1582	Cre08.g378500.t1.1	35.2	not assigned.unknown	(chl4|525612 : 346.0) no description available & (gnl|cdd|82074 : 54.8) no description available & (reliability: 100.0) & (original description: pacid=30773662 transcript=Cre08.g378500.t1.1 locus=Cre08.g378500 ID=Cre08.g378500.t1.1.v5.5 annot-version=v5.5)	3.57346	-1.45642	2.42998	2.11773	3.54279	3.45833	3.40457	2.03087	3.23347	1.48198	2.79149	1.10596	-2.40185	-2.00787	-2.93321	0.666903	3.0279	2.78996	S	2	___1	1	9.93186e-29	125.16	93.407	125.16	0.45724	84376000	1217	90.1913	Cre08.g378500.t1.1|pacid=30773662|transcript=Cre08.g378500.t1.1	1217	Cre08.g378500.t1.1|pacid=30773662|transcript=Cre08.g378500.t1.1	Cre08.g378500.t1.1|pacid=30773662|transcript=Cre08.g378500.t1.1	DGPAGSPLLTAQRAHSGAADGAAGLLPSFPS	>Cre08.g378500.t1.1|pacid=30773662|transcript=Cre08.g378500.t1.1 locus=Cre08.g378500 ID=Cre08.g378500.t1.1.v5.5 annot-version=v5.5	X;X;X;X;X;X;X;X;X;X;X;X;X;X;X;Phospho (STY);X;X;X;X;X;X;X;X;X;X;X;X;X;X;X	AHS(1)GAADGAAGLLPSFPSAGAR	AHS(90.19)GAADGAAGLLPS(-90.19)FPS(-107.41)AGAR	1581	2173;2174;2175;2176;2177;2178;2179;2180;2181;2182;2183;2184;2185
UID1584	Cre08.g379300.t1.1	35.2	not assigned.unknown	(chl4|525630 : 811.0) no description available & (at1g34630 : 207.0) FUNCTIONS IN: molecular_function unknown; INVOLVED IN: biological_process unknown; LOCATED IN: cellular_component unknown; EXPRESSED IN: 25 plant structures; EXPRESSED DURING: 15 growth stages; BEST Arabidopsis thaliana protein match is: Mitochondrial import inner membrane translocase subunit Tim17/Tim22/Tim23 family protein (TA…	2.18782	2.23719	1.53274	0.379643	2.07964	-1.70329	-2.01713	1.77957	2.2614	3.73982	1.56938	1.23833	-0.960438	1.80546	1.82037	2.28213	-1.37658	1.33458	S	2	___1	0.989135	1.34751e-71	154.42	118.21	154.42	0.7546	31693000	1284	19.5921	Cre08.g379300.t1.1|pacid=30774087|transcript=Cre08.g379300.t1.1	1284	Cre08.g379300.t1.1|pacid=30774087|transcript=Cre08.g379300.t1.1	Cre08.g379300.t1.1|pacid=30774087|transcript=Cre08.g379300.t1.1	SLDAASAAAAVGAASSPRAGVGPGSGPIAMG	>Cre08.g379300.t1.1|pacid=30774087|transcript=Cre08.g379300.t1.1 locus=Cre08.g379300 ID=Cre08.g379300.t1.1.v5.5 annot-version=v5.5	X;X;X;X;X;X;X;X;X;X;X;X;X;X;X;Phospho (STY);X;X;X;X;X;X;X;X;X;X;X;X;X;X;X	VSLDAASAAAAVGAAS(0.011)S(0.989)PR	VS(-137.83)LDAAS(-123.14)AAAAVGAAS(-19.59)S(19.59)PR	1583	22209;22211;22213;22214;22215;22216
UID1593	Cre08.g384150.t1.1	35.2	not assigned.unknown	(chl4|525731 : 390.0) no description available & (gnl|cdd|38804 : 90.2) no description available & (gnl|cdd|68948 : 58.1) no description available & (reliability: 100.0) & (original description: pacid=30773738 transcript=Cre08.g384150.t1.1 locus=Cre08.g384150 ID=Cre08.g384150.t1.1.v5.5 annot-version=v5.5)	2.24209	-0.971322	0.787851	1.80382	2.34933	1.50312	1.03799	-0.567388	0.00551079	3.21573	2.79471	1.62407	3.14922	4.10343	2.39983	1.04435	1.50272	1.19441	S	2	___1	0.999999	0.00100621	83.404	36.532	68.277	0.13374	34823000	285	63.5729	Cre08.g384150.t1.1|pacid=30773738|transcript=Cre08.g384150.t1.1	285	Cre08.g384150.t1.1|pacid=30773738|transcript=Cre08.g384150.t1.1	Cre08.g384150.t1.1|pacid=30773738|transcript=Cre08.g384150.t1.1	AAASAAAASASLRAGSLPGLGSASLSRTMGQ	>Cre08.g384150.t1.1|pacid=30773738|transcript=Cre08.g384150.t1.1 locus=Cre08.g384150 ID=Cre08.g384150.t1.1.v5.5 annot-version=v5.5	X;X;X;X;X;X;X;X;X;X;X;X;X;X;X;Phospho (STY);X;X;X;X;X;X;X;X;X;X;X;X;X;X;X	AGS(1)LPGLGSASLSR	AGS(63.57)LPGLGS(-63.73)AS(-63.57)LS(-64.2)R	1592	1931;1932;1933;1936;1937
[truncated: 907 more rows]

## Sheet: table S2-Anova
Unique identifier	IDENTIFIER	BINCODE	NAME	DESCRIPTION	0H	5H	24H	72H	77H	96H	stddev 0H	stddev 5H	stddev 24H	stddev 72H	stddev 77H	stddev 96H	Amino acid	Charge	Multiplicity	ANOVA Significant	ANOVA p value	Localization prob	PEP	Score	Delta score	Score for localization	Mass error [ppm]	Intensity	Position	Score diff								Proteins	Positions within proteins	Leading proteins	Protein	Sequence window	Fasta headers	Modification window	Phospho (STY) Probabilities	Phospho (STY) Score diffs	id	MS/MS IDs	Unique identifier
[truncated: 470 more rows]

## Sheet: table S3- 125 common proteins
Unique identifier phosphopeptides	IDENTIFIER	BINCODE	NAME	DESCRIPTION	0H	5H	24H	72H	77H	96H	Coefficient of correlation
	Cre01.g002300	31.3.1	cell.cycle.peptidylprolyl isomerase		-0.348167	1.39622	-0.488311	-0.919659	-0.763534	1.12345
[truncated: 399 more rows]

## Sheet: table S4-PCA loadings
Unique identifier	IDENTIFIER	BINCODE	NAME	DESCRIPTION	Component 1	Component 2	Component 3	Component 4	Component 5	Component 6	Component 7	Component 8	Component 9	Component 10	Component 11	Component 12	Component 13	Component 14	Component 15	Component 16	Component 17	Amino acid	Charge	Multiplicity	Localization prob	PEP	Score	Delta score	Score for localization	Mass error [ppm]	Intensity	Position	Score diff	Proteins	Positions within proteins	Leading proteins	Protein	Sequence window	Fasta headers	Modification window	Phospho (STY) Probabilities	Phospho (STY) Score diffs	id	MS/MS IDs	Unique identifier
[truncated: 1,227 more rows]

[truncated: 5 more sheets: table S5-HCA, table S6-SPLS PPhy, table S7- STRING, table S8- SPLS EIFP, table S9]
